# Supplementary material for: Gene expression and DNA methylation altering lead to the high oil content in wild allotetraploid peanut (A. monticola)
Source: Front Plant Sci. 2022 Dec 16;13:1065267. doi: 10.3389/fpls.2022.1065267 (PMC9802669; doi:10.3389/fpls.2022.1065267)
Supplement: Supplementary file 2 [file DataSheet_2.xlsx]

## Sheet: Table S1
Table S1. Summary of RNA-seq data
Sample	Total Clean Reads	Total Genome Mapping Ratio	Uniquely Genome Mapping Ratio	Total Gene Mapping Ratio	Uniquely Gene Mapping Ratio	Total Gene number
S171_1	44345666	0.8468	0.5824	78.3	16.18	42726
S171_2	44836788	0.8722	0.6107	78.9	16.31	45001
S171_3	44991136	0.8766	0.6166	79.29	16.17	44534
S172_1	45047412	0.8595	0.6043	77.62	15.87	44628
S172_2	44671986	0.8609	0.5917	79.51	16.05	42329
S172_3	44077546	0.8659	0.5911	79.79	16.18	41960
S245_1	45150662	0.8823	0.6225	79.41	16.04	45063
S245_2	44841386	0.8695	0.6124	78.09	15.99	45226
S245_3	45366254	0.8689	0.6151	78.16	16.01	44818
S003_1	44794328	0.8659	0.5962	78.95	16.41	42942
S003_2	44109466	0.8644	0.6084	78.65	16.54	43018
S003_3	44253230	0.8642	0.5983	78.73	16.41	43411
S145_1	45071008	0.8615	0.6035	77.92	17.52	41794
S145_2	44531394	0.8719	0.6203	78.7	17.7	41225
S145_3	45003568	0.859	0.6094	77.44	17.78	41824
S492_1	45005634	0.8375	0.5687	76.86	17.15	42614
S492_2	44512594	0.8384	0.5769	76.82	17.21	42895
S492_3	44436986	0.8582	0.5745	78.67	17.79	42651
S502_1	44976748	0.8538	0.5956	76.94	16.44	43901
S502_2	44429926	0.8617	0.6064	77.65	16.59	43761
S502_3	44425496	0.8524	0.6221	76.55	16.22	43695
SZ16_1	44218130	0.8764	0.6138	79.52	17.65	42403
SZ16_2	44831404	0.8693	0.6079	78.9	17.5	42720
SZ16_3	44521756	0.8702	0.6091	78.92	17.33	42160
B171_1	44093004	0.8012	0.5417	73.1	15.44	41227
B171_2	45152914	0.822	0.5257	74.92	15.55	41253
B171_3	45152424	0.8731	0.6161	72.16	14.82	32148
B172_1	45171508	0.812	0.5171	75.62	16.38	40781
B172_2	44619636	0.7817	0.4945	72.37	15.06	40901
B172_3	45059928	0.7671	0.4944	70.81	14.07	40970
B245_1	44076724	0.7951	0.5296	73.66	15.27	41421
B245_2	44948996	0.7938	0.5212	73.13	15.37	41016
B245_3	44805276	0.7971	0.5307	73.06	14.84	41555
B003_1	44975632	0.8044	0.5175	72.69	16.51	39582
B003_2	45044690	0.8171	0.5373	74	16.29	40028
B003_3	44380750	0.8161	0.5049	73.91	15.94	40238
B145_1	44248248	0.8301	0.5511	76.67	17.49	40442
B145_2	44145574	0.8112	0.5415	74.86	17.02	40749
B145_3	45430892	0.8125	0.5328	74.99	17.38	40738
B492_1	44507386	0.7906	0.5211	71.64	15.88	39866
B492_2	44201056	0.8057	0.5163	72.86	16.05	40317
B492_3	44476244	0.81	0.519	73.96	16.8	39921
B502_1	45273982	0.7897	0.528	72.39	16.91	40627
B502_2	45052700	0.797	0.5213	73.23	16.81	40301
B502_3	44606032	0.7953	0.5388	72.22	16.56	41146
BZ16_1	44294312	0.8434	0.5809	76.81	17.3	40734
BZ16_2	44539318	0.839	0.5636	76.54	17.47	40558
BZ16_3	44579826	0.8494	0.5803	77.17	17.31	40525

## Sheet: Table S2
Table S2. Gene expression level in 16 samples
gene_id	S171	S172	S245	S003	S145	S492	S502	SZ16	B171	B172	B245	B003	B145	B492	B502	BZ16
Aradu.000JC	19.11	18.5067	28.4867	16.49	12.25	9.82667	16.7467	10.6933	7.91333	6.27667	7.86667	4.84333	6.97667	4.94667	8.81667	8.4
Aradu.001N3	9.75	9.64667	9.19667	7.36667	6.3	5.60333	5.56667	6.45667	5.97667	6.83	6.61667	5.74667	6.02333	4.06	4.59	8.11667
Aradu.002J3	1.79667	1.37	2.31333	1.85	1.38667	1.50333	2.84333	1.73667	3.10667	1.78667	2.8	3.12667	2.67667	1.79333	3.37333	2.08
Aradu.003TN	30.82	24.2667	26.34	30.45	3.86	15.12	30.4967	11.1633	10.9	14.2367	10.1	10.9267	11.04	8.09333	12.5733	13.7633
Aradu.0060C	0	0	0	0	0	0.02	0	0	0	0	0	0	0.02	0	0	0
Aradu.00BL5	0.76	0.953333	12.9567	0	5.79667	0	11.6967	9.51	0	0	5.88667	0	7.62667	0.23	9.62	7.70667
Aradu.00CSZ	0.863333	0.733333	1.23333	1.23333	0.643333	1.00333	1.38333	0.536667	0.32	0.27	0.36	0.256667	0.236667	0.223333	0.466667	0.546667
Aradu.00EZV	0.03	0.0233333	0	0.0166667	0	0	0.0666667	0	0	0	0	0	0	0	0	0
Aradu.00HGB	3.66	2.55667	3.26333	3.69333	2.64667	3.49667	3.13667	3.72667	3.54667	2.46333	4.28	2.77	4.16333	3.22333	3.96667	4.30667
Aradu.00HR8	0.0333333	0.0433333	0.0166667	0.27	0.863333	0	0.386667	0.713333	0	0.07	0	0.353333	0.126667	0	0.143333	0.21
Aradu.00IE4	0.216667	0.0766667	0.17	0.0266667	0	0	0.233333	0.403333	0.0633333	0.193333	0.0533333	0.0966667	0.04	0.0933333	0.02	0.12
Aradu.00JHT	3.34333	2.89667	4.30667	3.04667	0.73	1.28333	3.37333	1.12333	0.743333	0.24	0.2	0.04	0.04	0.126667	0.08	0.196667
Aradu.00KTA	3.88667	3.11667	4.58333	2.84333	4.32667	2.58	2.98667	2.64	1.82	1.81667	2.39667	1.72	1.94	1.64	2.04	2.07
Aradu.00MBG	3.49667	2.65	5.12667	2.48667	3.01	2.71	2.52	1.51667	1.44667	1.90667	2.56667	1.54	2.22333	1.69	2.17333	1.93333
Aradu.00MP0	3.13667	2.77667	3.45333	2.45667	2.74	2.06	2.96	2.49333	2.52667	2.79333	2.02333	4.13	3.68333	2.51333	2.26333	6.17667
Aradu.00NXK	0.0266667	0	0.0133333	0.06	0.03	0.03	0	0	0	0.0333333	0	0.0166667	0.0166667	0	0.0966667	0.0166667
Aradu.00NYG	8.40667	7.86667	11.0167	8.46667	8.37	7.43667	8.47	5.23	6.00667	5.21	5.79667	5.88333	5.55333	6.77333	5.66333	5.38
Aradu.00RLR	0	0	0	0	0.0866667	0	0	0	0	0	0	0	0	0	0	0
Aradu.00SPE	10.54	8.96667	11.56	7.11667	8.08	6.24333	7.37667	6.45333	5.4	4.19	6.44667	4.74333	4.89667	4.96333	5.56333	5.85
Aradu.00U6W	0.203333	0.116667	0.143333	0.26	0.376667	0.1	0.273333	0.173333	0.126667	0.16	0.11	0.296667	0.323333	0.206667	0.283333	0.143333
Aradu.00UQF	0	0	0	0	0	0	0	0.126667	0	0	0	0	0	0	0	0
Aradu.00WD1	34.36	29.6467	26.84	25.2867	82.1533	32.1933	46.8533	59.0267	68.9433	52.83	67.48	58.2567	61.1933	44.86	71.3433	75.6267
Aradu.00WGF	0.6	0.58	0.196667	1.06	0.09	0.596667	0.766667	0.643333	0.2	0.62	0.356667	0.116667	0.336667	0.16	0.19	0.356667
Aradu.00XL9	43.0567	41.6433	46.0967	42.7433	22.3067	26.1133	44.5167	35.3867	24.5167	21.66	22.9567	17.55	19.3967	16.4233	18.1933	23.8267
Aradu.00Z8E	2.77333	2.45	3.72667	2.78333	2.94667	2.95333	2.89333	2.40667	3	2.62667	3.60667	2.66	2.55667	2.38	2.48667	2.62667
Aradu.00ZVX	4.14667	2.46	7.55667	2.83667	1.41667	1.60333	5.70333	1.50667	0.96	0.623333	1.00667	0.826667	0.91	0.553333	0.71	0.686667
Aradu.010B0	1.42	1.27333	1.44333	1.27333	0.336667	0.99	0.783333	0.556667	2.67	1.87333	4.07333	1.77667	1.83333	1.43667	2.71333	2.53667
Aradu.010SR	0	0.13	0	0.136667	0	0.28	0	0.386667	0	0.143333	0	0	0	0.333333	0.66	0
Aradu.011B8	7.87	7.54333	10.2933	6.83	2.75333	4.02667	4.70333	3.29667	2.59667	2.75	3.19667	2.35333	3.30333	1.92	2.23	2.47667
Aradu.0124J	1.61667	1.22333	2.58333	0.926667	0.206667	0.316667	0.7	0.33	0	0.153333	0	0	0.0233333	0.0366667	0	0.113333
Aradu.012LD	0	0.0466667	0	0	0	0	0	0	0	0	0	0	0	0	0	0
Aradu.012LY	0.0166667	0.376667	0	0	0	0.0433333	0.133333	0.333333	0.436667	0.556667	0.31	0.986667	0.33	0.47	1.19	0.646667
Aradu.013ZR	0	0	0	0	0	0	0	0	0	0	0.03	0	0	0	0	0
Aradu.014NJ	0	0	0	0	0	0.00666667	0.00666667	0	0.00333333	0	0	0.00333333	0	0	0	0
Aradu.015MP	0	0	0	0	0	0	0	0	0.15	0	0	0	0	0	0	0
Aradu.0168M	0.19	0.103333	0.203333	0.473333	0.08	0.143333	0.203333	0.08	0	0.0166667	0.0233333	0.04	0.113333	0.0166667	0.06	0.0333333
Aradu.017HZ	0.77	0.87	1.07667	0.816667	3.65667	0.966667	1.02	1.55667	0.876667	0.553333	1.09667	0.916667	1.20667	0.686667	1.20333	1.26
Aradu.017SJ	5.94667	5.32667	5.70667	7.18	6.17	5.91	6.84333	5.49667	5.98667	4.02333	4.10667	5.57667	6.06	4.70667	6.22333	8.46667
Aradu.01959	1.31	0.756667	0.766667	1.12333	0.49	0.86	1.09667	0.676667	1.35667	0.563333	0.376667	0.563333	0.696667	0.443333	0.533333	0.976667
Aradu.0199J	0.1	0.1	0.24	0	0	0	0	0	0	0	0	0.116667	0	0	0	0
Aradu.019PN	0.513333	0.23	0.41	0.16	0.14	0.246667	0.316667	0.233333	0.0866667	0.223333	0.41	0.12	0.0533333	0.0766667	0.0766667	0.42
Aradu.01AIN	13.1833	12.13	16.27	11.7333	7.47	6.96667	13.2367	8.57	9.28333	4.27	6.64333	5.49333	6.54667	4.17	7.21667	6.98
Aradu.01B4C	0.966667	0.753333	0.496667	1.47667	0.09	0.906667	1.06333	0.656667	0.386667	0.24	0.58	1.4	0.143333	0.616667	0.15	1.04333
Aradu.01CF0	6.07667	4.27	6.11333	5.88333	12.6833	8.65333	9.58	16.8167	18.3967	7.10333	14.7167	16.24	14.3833	8.84667	12.9333	24.09
Aradu.01CU7	3.99667	4.91	4.05667	8.08	11.42	4.58333	6.32667	12.6867	3.05333	2.34667	3.15333	7.29	4.06	2.81667	4.06667	8.98
Aradu.01DPQ	0.896667	0.623333	1.29667	0.83	0.433333	0.726667	0.72	0.486667	0.82	0.973333	0.923333	1.22	1.02667	1.06667	0.566667	1.23667
Aradu.01E53	11.6267	10.8833	14.3967	12.66	9.27667	8.1	12.7467	9.91	7.09667	8.27	7.47667	7.25	10.12	5.79	9.52333	9.97667
Aradu.01EU1	0	0	0	0	0	0.15	0.0166667	0.0166667	0	0.0366667	0.02	0.02	0	0.0933333	0.04	0
Aradu.01KBI	3.02333	1.67667	2.19333	1.59	3.1	2.2	4.76	4	1.96	1.27667	1.69	1.18333	2.27	0.613333	1.68333	2.05
Aradu.01KLL	13.2367	14.1633	17.7733	11.9867	14.9333	16.87	13.2467	11.6733	5.35667	5.90333	7.72667	7.30333	7.64333	6.78667	7.98667	8.25
Aradu.01KS4	0	0.02	0	0	0	0	0	0	0	0	0	0	0	0	0	0
Aradu.01M0I	26.5667	25.22	10.9533	37.14	8.87667	16.29	30.6667	15.8267	5.29667	8.94	1.84667	8.86	10.09	6.37	10.7267	14.6933
Aradu.01PEQ	1.69667	1.16	2.29	0.313333	3.51333	0.876667	1.84333	6.13333	0.343333	0.243333	0.4	0.126667	0.163333	0.17	0.16	0.266667
Aradu.01SZZ	0.0933333	0	0	0	0	0	0	0	0	0	0	0.1	0	0	0.0533333	0
Aradu.01T4M	0.85	0.72	0	0	0	0	0.0166667	0.193333	0	0	0	0	0	0	0	0
Aradu.01T8N	0.06	0.0233333	0.17	0.0233333	0.08	0.03	0.0466667	0.0233333	0.0166667	0	0.06	0	0	0	0.01	0.0133333
Aradu.01U6W	0.306667	0.0966667	0.316667	0.213333	0.06	0.15	0.296667	0.196667	0.12	0.06	0.216667	0.113333	0.0233333	0.106667	0.12	0.303333
Aradu.01U7T	0	0.0133333	0.04	0.04	0	0.0266667	0.04	0.06	0	0	0	0	0.0133333	0	0	0.0533333
Aradu.01UKP	4.34333	3.7	7.27	4.60333	4.97	3.43	3.56333	3.44667	2.51	2.57667	4.09667	1.85667	3.00333	2.14667	2.98333	3.27667
Aradu.01VAS	22.5667	19.5467	15.4233	24.5167	27.1933	18.5067	26	16.07	10.4067	10.9933	8.98333	10.4133	11.0767	9.27	13.29	10.37
Aradu.01YLW	0.433333	0.383333	0.666667	0.37	0.363333	0.446667	0.34	0.456667	0.183333	0.47	0.266667	0.323333	0.42	0.09	0.456667	0.32
Aradu.020AG	9.34	6.78667	8.24667	11.6967	9.34667	10.0767	12.5067	9.52333	3.77	3.00333	3.99	5.48667	5.01333	4.09	5.81667	6.91333
Aradu.020P0	0.716667	0.423333	0.693333	0.74	0.153333	0.546667	0.986667	0.283333	0.193333	0.0466667	0.0133333	0.06	0.0233333	0.08	0	0
Aradu.023N4	0.0966667	0.0266667	0.0133333	0	0.0533333	0	0	0.0266667	0.0133333	0	0	0	0	0	0	0.0266667
Aradu.02441	2.20667	2.97333	3.29	1.55333	3.85	2.27333	3.63333	2.50667	1.22667	3.18667	3.05667	1.19667	4.59667	2.28667	4.35333	3.87667
Aradu.0252U	1.39333	1.30667	0.52	2.94	0.436667	2.8	3.82333	1.80333	1.62333	2.54	2.02333	2	2.42	2.25	1.89667	1.59333
Aradu.025HX	0	0	0.03	0	0.11	0	0	0	0	0.03	0.0566667	0	0.0333333	0.216667	0	0.0966667
Aradu.027FB	2.28	1.14	1.90667	3.24667	0.36	2.08	1.82667	0.886667	2.35667	1.02667	0.84	0.753333	0.763333	0.75	0.42	0.53
Aradu.028BP	7.93333	6.55	9.58667	4.90667	9.69667	6.80667	8.69333	7.54	4.21667	5.43	7.31	5.55333	5.81667	4.00667	6.00667	6.68667
Aradu.028CZ	0	0	0.313333	0	0	0	0.113333	0	0	0	0.06	0	0.06	0	0	0
Aradu.0291B	3.41667	2.74667	3.75667	2.9	2.27	2.95	2.78667	1.54333	1.99	2.03	2.30333	1.88	1.96333	2.12333	2.18333	1.94333
Aradu.029LX	0.27	0.223333	0.31	0.286667	0.656667	0.253333	0.306667	0.346667	0.133333	0.136667	0.2	0.0966667	0.156667	0.06	0.18	0.12
Aradu.02CFW	0.763333	1.09	1.88667	0.353333	0.376667	0.396667	0.713333	0.163333	0.36	1.03333	1.56667	0.373333	1.03333	0.273333	0.956667	0.466667
Aradu.02CQ3	1.7	1.33333	1.80333	1.15	0.32	0.483333	1.85	0.403333	0.433333	0.366667	0.41	0.223333	0.116667	0.103333	0.14	0.163333
Aradu.02CS5	3.67667	4.54	4.50333	5.86667	5.10333	4.26333	5.11	4.35333	2.64333	2.10667	2.26333	2.47	2.74	2.06	2.68	2.47333
Aradu.02DA8	0.05	0.0333333	0.0333333	0.0833333	0.1	0.1	0.186667	0.0333333	0	0	0.0166667	0.0366667	0	0.0533333	0	0
Aradu.02GMF	13.8167	13.56	17.5667	16.2533	18.7933	14.5533	18.3033	15.2733	9.6	6.73333	9.72667	11.6533	11.91	9.26333	13.2233	13.4933
Aradu.02HPB	3.88333	2.54667	3.68667	3.29333	1.63667	2.6	2.92	2.39667	2.20333	2.01	3.17	1.86	2.55333	2.27333	2.39333	2.76667
Aradu.02I1H	1.04667	1.1	2.10667	0.733333	0.0833333	0.393333	0.743333	0.3	0.233333	0.41	0.286667	0.14	0.373333	0.49	0.436667	0.306667
Aradu.02IGP	1.96667	1.59667	2.06	1.39	0.73	1.61	1.11	2.27333	2.62	1.5	3.65	3.22667	2.63333	2.82667	3.05333	3.33
Aradu.02IH3	2.12667	1.29333	1.38667	0.66	1.09333	0.79	4.25667	0.46	3.16333	0.39	1.10667	0.836667	0.943333	0.82	1.95	0.466667
Aradu.02IKD	1.87667	1.68	3.2	1.24	0.643333	0.92	1.10667	0.69	0.253333	0.516667	0.54	0.466667	0.94	0.846667	1.08333	0.396667
Aradu.02IKS	6.59333	6.03667	8.42333	7.37667	0.166667	4.55667	6.53	2.30667	1.06667	1.33333	0.766667	1.27333	0.426667	1.63333	1.17	1.04333
Aradu.02IR1	0.47	0.52	0.4	0.83	0.116667	0.246667	0.486667	0.176667	0	0.32	0.196667	0.13	0.263333	0.35	0.133333	0.123333
Aradu.02JIK	9.00333	6.77333	10.2033	8.54333	7.85667	5.98667	10.05	6.46667	3.43	4.23667	5.19333	4.41	4.11333	3.34667	4.78667	4.36667
Aradu.02KT6	0	0	0.0133333	0	0.0866667	0	0	0	0	0	0	0	0	0	0	0
Aradu.02LQD	0.816667	0.113333	0.0766667	1.52333	0.103333	0.723333	0.933333	0.373333	1.12	1.92667	1.20667	1.35333	2.38	0.836667	4.67333	1.47
Aradu.02MM2	2.58667	1.84667	2.68	2.13667	0.4	1.36667	1.74667	0.466667	0.973333	1.58333	2.18	1.52	2.59	1.62	3.27	1.28333
Aradu.02NM4	1.17333	0.743333	1.17	0.8	0.416667	0.746667	0.61	0.633333	0.38	0.4	0.576667	0.616667	0.37	0.363333	0.426667	0.643333
Aradu.02NZN	3.99	2.77333	5.1	4.43	0.653333	2.02333	3.07333	1.2	0.35	0.483333	0.513333	0.06	0.12	0.37	0.183333	0.0233333
Aradu.02RAJ	16.9833	15.2333	23.65	16.6433	5.83333	10.13	16.46	9.55	5.44	7.75667	7.83333	7.31667	10.6033	6.70667	10.4767	10.35
Aradu.02RIP	0	0	0	0	0.05	0	0.08	0	0	0	0	0	0	0	0	0
Aradu.02RSN	1.55667	0.863333	2.05667	0.283333	0.926667	1.45	2.29	2.04	0.526667	1.26	2.86	0.873333	2.46333	1.33	3.14333	0.983333
Aradu.02TFB	0.226667	0.0733333	0.423333	0.0866667	0.323333	0.196667	0.773333	0.576667	0.01	0.0133333	0.0133333	0	0	0	0.01	0.0266667
Aradu.02TGY	0.226667	0.133333	0.49	0.136667	0.203333	0.23	0.256667	0.25	0.0733333	0.316667	0.05	0	0.0233333	0	0.126667	0
Aradu.02VEY	5.85667	5.69667	7.39	3.93	8.95	5.03	6.46333	6.21333	3.02333	4.26667	5.46333	3.94	3.93667	4.46333	4.12	4.68667
Aradu.02WWA	1.55	2.36333	0.633333	1.18333	0.473333	0.913333	0.86	3.94	0.936667	0.253333	0	0	0.326667	0.21	0.536667	0.246667
Aradu.02XNW	6.27333	3.70333	8.56667	2.65667	2.03667	2.09	9.05333	2.05333	3.95667	1.67333	2.08667	1.54667	2.78667	1.46667	2.96667	2.90333
Aradu.02YQS	0.806667	0.793333	1.33667	0.696667	0.273333	0.176667	1.37667	1.00333	0.993333	0.25	1.69667	0.293333	0.1	0	0.34	1.35
Aradu.02ZGN	3.94667	3.84667	4.52667	3.58333	5.27333	3.36333	3.34333	3.26333	2.64667	2.4	2.85	3.38667	2.68667	2.51667	2.51	2.65667
Aradu.02ZTY	40.7967	44.73	32.5667	49.2167	8.87667	46.81	46.86	39.19	29.21	46.4967	31.7633	43.27	49.5533	44.1933	46.39	48.45
Aradu.030EN	2.51	1.47	6.15	1.25	0.923333	0.653333	1.63	1.00667	0.656667	0.44	0.41	0.22	0.753333	0.366667	0.546667	0.473333
Aradu.031BD	5.98333	5.97333	7.83333	8.55667	3.42667	4.56667	8.49	4.34	4.74667	3.07	2.92667	1.34	2.78667	1.32	3.92333	2.40667
Aradu.031YC	82.6833	71.6733	72.38	123.47	111.123	93.3467	138.183	125.75	45.6833	34.1533	37.8533	41.0367	47.3733	36.0333	50.56	50.0133
Aradu.033W0	0.613333	0.63	0.58	0.223333	0	0.143333	0.206667	0.03	0.953333	0.216667	0.02	0.04	0.1	0.123333	0.14	0.1
Aradu.033ZK	1.50667	0.73	0.0833333	3.94667	13.7833	4.45667	6.05	7.87667	0.296667	0.07	0.173333	2.37667	2.95667	3.01333	3.72333	2.88667
Aradu.034KP	2.71	2.7	3.40667	2.45	1.04667	1.73	3.49333	1.89333	0.656667	0.866667	0.66	0.47	0.756667	0.523333	0.853333	1.00667
Aradu.035RQ	18.59	17.5833	20.5767	19.09	4.96	11.8667	17.1967	12.2	11.94	9.97333	10.1667	7.37667	8.96	7.33	10.42	8.08333
Aradu.0361Y	0	0	0.14	0	0	0	0	0	0	0	0	0	0	0	0	0
Aradu.036DC	0.02	0.04	0.04	0	0.04	0	0	0	0	0.0833333	0	0	0.04	0	0.0666667	0
Aradu.037E3	0.1	0.163333	0.213333	0.0833333	0.15	0.0833333	0.12	0.0166667	0.0533333	0.07	0.0166667	0.0533333	0.07	0.0366667	0.0366667	0.0166667
Aradu.039A1	0.00666667	0.01	0.00666667	0.0366667	0	0.0266667	0.00666667	0.01	0.0166667	0.00666667	0.0266667	0.02	0.00666667	0.0366667	0	0.00333333
Aradu.039HC	0.0633333	0.05	0.0533333	0.0533333	0.0633333	0.0266667	0.0266667	0.116667	0.0133333	0.146667	0.0866667	0	0	0.0133333	0	0.06
Aradu.039JF	0.42	0.59	0.67	0.43	0.64	0.93	0.366667	0.973333	0.593333	0.916667	0.76	0.52	1.10667	0.95	1.22	1.72667
Aradu.03DPH	0.313333	0.3	0.166667	0.56	0.0366667	0.293333	0.256667	0.233333	0.74	0.27	0.113333	0.406667	0.15	0.18	0.1	0.223333
Aradu.03ENG	5.32	5.92333	6.62667	9.83667	1.97	4.18667	11.8833	3.63	1.08667	3.21	2.58667	2.08333	6.35667	0.75	6.33	3.63
Aradu.03ESY	10.93	9.97667	13.4333	12.0867	5.55333	8.69333	11.1067	7.58	3.95	3.86333	5.13	4.72667	5.39667	3.91667	6.91333	6.47333
Aradu.03GCY	0.4	0.223333	0.356667	0.58	0.0133333	0.346667	0.68	0.23	0	0.0933333	0.08	0	0	0.0133333	0	0
Aradu.03GSH	13.7233	10.12	9.3	32.3933	42.2867	44.49	26.8433	32.1	16.69	7.00333	10.3433	21.43	18.1233	28.87	16.8467	21.73
Aradu.03HGK	0.116667	0.136667	0.08	0.0233333	0	0	0	0	0	0.0366667	0.0633333	0.0233333	0	0	0.0233333	0
Aradu.03IBL	0.286667	0.13	0.456667	0.146667	0.483333	0.35	0.176667	0.116667	0.4	0.49	0.616667	0.503333	0.453333	0.453333	0.546667	0.41
Aradu.03JGZ	0	0	0	0.14	0.0333333	0	0	0	0	0	0	0	0	0.12	0.04	0
Aradu.03JH0	165.477	158.54	192.607	141.473	38.8967	81.03	160.483	63.3233	71.55	70.1133	53.0333	44.4867	63.7133	45.0467	70.64	73.04
Aradu.03JW6	0	0	0	0	0	0	0	0	0.0166667	0	0	0	0	0	0	0
Aradu.03LLA	0	0	0	0.03	0.03	0.0633333	0	0	0	0	0	0.0333333	0	0.07	0	0
Aradu.03MDB	8.49667	8.36333	10.0467	7.87	16.86	6.94667	9.49667	10.2867	3.77	3.24667	5.09667	3.77667	3.52	3.14333	3.34	4.7
Aradu.03N4G	22.9167	14.9967	22.08	12.93	19.08	11.4133	14.18	23.5633	11.3033	5.56667	12.1333	6.58	5.46667	4.97667	5.63333	9.95667
Aradu.03NM5	3.06333	1.78667	2.76333	2.4	0.47	1.17333	1.63	0.633333	1.92	1.09333	0.973333	0.84	0.63	0.903333	0.573333	0.79
Aradu.03P72	0.0533333	0.0266667	0	0	1.54667	0.373333	0.133333	0.776667	15.17	6.59667	17.4333	18.9867	11.9033	10.0767	18.8667	14.0767
Aradu.03QUI	3.23	3.53333	4.86667	3.15	3.7	2.97333	3.50333	2.4	1.79	1.84333	2.11333	1.85333	2.09667	1.98333	2.13	1.93667
Aradu.03T7Q	0.353333	0.196667	1.27333	0.27	0.05	0.0733333	0.296667	1.02	0.04	0.02	0.973333	0.296667	0	0.26	0.236667	0.783333
Aradu.03THN	4.91667	4.87	7.51333	4.48667	6.38333	4.44667	4.92333	4.60667	1.88667	2.34	2.92667	2.27667	2.82333	2.31	2.69333	2.40333
Aradu.03TSH	0.11	0.376667	0.303333	0.223333	0.0433333	0.0233333	0.296667	0.133333	0	0	0	0	0	0	0	0
Aradu.03UFM	5.24667	5.03667	5.09333	5.25	7.56667	4.66333	5.66	6.11	2.53	2.25333	2.6	2.02333	3.63	2.04	2.93333	3.61
Aradu.03UN2	0.0266667	0.0266667	0.22	0.23	0	0.176667	0.41	0.11	0	0	0	0	0	0	0	0
Aradu.03UVX	6.18333	5.75	7.31667	5.54667	3.57667	4.04667	5.83667	4.66	3.02667	3.3	3.06667	2.37	2.82667	2.19667	3.37333	3.88
Aradu.03VJN	0	0.0233333	0	0	0	0	0.0233333	0	0	0	0	0	0.0266667	0	0	0
Aradu.03VTT	2.67	2.5	3.90667	3.04667	2.57333	1.81667	2.93	1.70667	0.87	0.76	1.31333	0.79	1.17333	1.17333	0.96	0.9
Aradu.03WRD	1.76333	1.91	2.50667	1.00333	0.34	0.666667	0.77	0.53	1.87	0.78	1.45	0.713333	0.48	0.883333	0.47	0.666667
Aradu.03WW6	4.47333	4.50333	4.72333	7.14333	3.47667	5.95667	3.76667	2.99	2.04	3.01667	3.24667	2.88	4.1	2.92	3.33	3.66333
Aradu.03X06	0.87	0.746667	1.21333	0.953333	0.47	0.563333	1.2	0.403333	0.29	0.496667	0.943333	0.526667	1.15333	0.646667	1.43	0.413333
Aradu.03X4Q	4.14333	4.62667	2.26333	4.06333	4.47	3.51333	3.92333	4.29	0.523333	1.19667	0.573333	0.766667	0.65	0.83	0.586667	0.88
Aradu.03YNZ	0.26	0.263333	0.253333	0.05	0.17	0.0666667	0.173333	0.266667	0.123333	0.0633333	0.233333	0.07	0.0266667	0.0433333	0.34	0.176667
Aradu.03ZPL	0.02	0.0233333	0	0.0566667	0	0.163333	0	0.296667	0.0866667	0.04	0.113333	0.16	0	0.0133333	0	0.256667
Aradu.040F3	0	0.286667	0.28	0.116667	0	0.84	0.466667	0	0	0.253333	0.0633333	0.263333	0.96	0.686667	0.463333	0.31
Aradu.040TA	6.35667	7.42333	6.75	6.16333	11.2367	5.99667	7.82667	6.65667	4.21667	3.38	4.65667	3.46667	4.07333	3.79	3.94333	4.43
Aradu.045CH	7.00667	5.46667	6.88	5.91333	6.80667	4.05667	5.11667	4.58667	2.7	3.02333	3.33667	2.78	2.42333	2.40333	2.99	2.84
Aradu.045XZ	94.9633	88.9967	111.403	74.14	58.6933	64.5233	104.93	64.92	45.4967	51.17	55.3467	29.6733	53.9867	44.1267	59.3567	69.2533
Aradu.0472T	3.99333	3.86667	5.81333	3.52	3.93667	3.00667	2.74667	2.80333	3.56667	3.27333	4.91	3.54	3.78333	3.49	4.14667	4.53
Aradu.047VN	0.1	0.15	0.54	0.24	0.226667	0.156667	0.106667	0	0	0.0533333	0.166667	0.116667	0.0566667	0	0	0.0533333
Aradu.048L3	1.89	1.34333	2.01667	1.7	2.51667	1.49333	1.57333	1.30667	1.71333	1.39333	1.76333	1.25667	1.27667	1.18	1.36	1.47
Aradu.04B0F	9.41333	8.05333	8.80667	9.88	7.71333	6.09333	8.74333	7.41	4.37	3.95333	3.94333	3.34	4.6	2.85667	3.72667	3.92333
Aradu.04BLT	0.92	0.526667	1.25667	0.37	0.506667	0.286667	0.326667	0.15	0.493333	0.58	0.67	0.37	0.336667	0.29	0.423333	0.34
Aradu.04DD4	7.43333	7.27	11.82	7.06667	2.85333	4.89667	6.73333	3.7	2.89333	3.00667	3.24	2.68333	2.89	2.14	2.78667	3.42667
Aradu.04DG8	0.446667	0.31	0.866667	0.36	0.126667	0.246667	0.403333	0.126667	0.05	0.11	0.0766667	0.01	0.306667	0.02	0.0833333	0.17
Aradu.04DPI	2.68333	2.3	2.51	1.57667	1.30333	1.62667	1.86333	2.38	2.13	1.78	2.45667	1.76	2.23	1.84667	2.18667	3.12
Aradu.04E6I	50.3367	27.3533	42.34	50.87	121.043	57.6067	101.947	127.12	34.7433	19.4667	46.4467	18.8467	9.29667	11.02	16.49	21.8833
Aradu.04EM8	10.7433	9.36333	14.0333	10.45	15.24	9.39333	14.7533	8.17667	3.51667	3.65667	3.85333	5.22	6.54333	3.98667	6.51667	6.41667
Aradu.04GDY	1.38667	1.5	1.58667	1.13667	1.00667	1.30667	1.02667	0.683333	0.893333	0.74	1.29667	1.00667	0.873333	0.703333	0.803333	0.99
Aradu.04GWS	4.99333	4.47667	6.68333	5.20333	8.09333	4.43	5.79333	3.82	3.28333	2.83333	3.71	3.00667	3.44	3.55667	3.27333	3.48667
Aradu.04GXY	0.893333	0.646667	1.21333	1.37667	2.10333	1.32	1.95	1.35	0.363333	0.53	0.74	0.766667	0.703333	0.656667	0.783333	0.703333
Aradu.04L8A	4.05333	3.86667	6.60333	3.82667	9.29667	3.85	5.90333	7.55667	1.71333	1.47	2.57333	2	2.69667	1.75333	2.41667	3.02
Aradu.04PLZ	0	0	0.0533333	0.0466667	0.11	0	0.0233333	0.0366667	0	0	0	0	0	0.0266667	0	0.07
Aradu.04QLM	3.54	3.67333	5.56667	3.33	5.38	2.84667	3.34667	3.78	4.04	2.56	3.99667	3.03333	3.04333	2.78333	3.75667	3.22333
Aradu.04RDY	98.9033	86.6267	80.93	199.273	44.1167	115.897	114.137	89.74	141.183	58.4367	92.8767	98.2	66.6433	105.523	103.083	89.3567
Aradu.04SFI	0.2	0.196667	0.24	0.373333	0.08	0.43	0.166667	0.173333	0.233333	0.293333	0.4	0.0566667	0.223333	0.246667	0.176667	0.273333
Aradu.04TM0	0	0	0	0.0766667	0	0	0.0333333	0.01	0	0	0	0	0	0.0133333	0	0
Aradu.04U7A	0.0133333	0.02	0.0133333	0	0	0.02	0	0	0	0	0	0	0	0	0	0
Aradu.04UWS	0	0	0	0	0.123333	0.126667	0	0.236667	0.14	0	0.276667	0.14	1.1	0.153333	0.276667	0.653333
Aradu.04VAI	16.7367	14.8633	25.8333	14.38	4.32667	7.56	13.55	6.79	4.45667	3.49333	5.54	3.27333	3.33	2.61667	3.74	3.23
Aradu.04VTB	0.0866667	0.173333	0.0633333	0.15	0	0.0866667	0.0433333	0.0866667	0	0	0.07	0	0	0	0.0466667	0
Aradu.04Y0M	0.676667	0.966667	1.5	0.89	1.86667	1.36	1.26667	0.403333	0.686667	0.55	1.15	0.543333	0.816667	0.273333	0.836667	0.533333
Aradu.0510X	2.27667	2.56667	3.02667	1.99	2.41667	1.40333	2.04667	1.10333	0.85	0.666667	0.793333	0.786667	0.933333	0.593333	0.733333	0.91
Aradu.0514U	2.89667	2.05333	2.48333	1.79667	0.43	1.14333	1.57	0.683333	0.33	0.343333	0.06	0.0333333	0.04	0.166667	0.08	0.0966667
Aradu.053WE	3.22333	2.96333	3.42667	4.10667	2.02	3.34667	3.45333	3.17667	3.25667	2.32667	3.31	3.50667	3.08	2.97667	3.96	3.18333
Aradu.054NK	1.74667	1.42	2.17	1.06333	2.31333	1.21	2.18667	2.18667	1.08333	0.86	1.45333	1.13667	1.60667	1.06333	1.44	1.73
Aradu.054T2	0.473333	0.583333	2.27	0.26	0.736667	0.336667	0.496667	0.533333	0.0833333	0.0266667	0.11	0.136667	0.136667	0.106667	0.0933333	0.333333
Aradu.055UL	0.36	0.683333	0.25	0.663333	2.70333	3.01	1.92667	1.47333	1.72333	2.33	3.24	4.47333	8.01333	8.40667	5.86667	4.46667
Aradu.0572C	0.03	0	0.1	0.04	0.02	0.02	0.0333333	0	0	0	0.01	0.01	0	0.01	0	0
Aradu.058CJ	22.8067	19.7967	30.02	18.96	11.9133	12.06	21.7067	11.5267	6.62667	10.36	10.2	6.62	8.92333	6.86333	9.46667	9.6
Aradu.058P4	0.0966667	0.0666667	0.23	0.11	0.876667	0	0.196667	0.223333	0.0666667	0.0833333	0.13	0.246667	0.33	0	0.266667	0.24
Aradu.05A55	1.62667	0.85	1.08	1.20333	0.596667	0.9	1.55667	0.776667	0.323333	0.373333	0.343333	0.326667	0.616667	0.286667	0.53	0.513333
Aradu.05AEE	6.43667	6.41333	4.97	5.16333	18.63	6.60333	4.48667	4.13	3.72	4.06	6.04	2.87333	15.16	4.99333	4.93	2.18
Aradu.05B34	0.0166667	0	0	0	0	0	0	0	0	0	0	0	0	0	0	0
Aradu.05DT4	0.02	0.0633333	0.0633333	0.04	0.28	0.0433333	0.156667	0.0866667	0.116667	0.0933333	0	0.0466667	0.216667	0.05	0.283333	0.246667
Aradu.05ES1	4.05	3.42	4.35333	3.68	3.38333	1.67333	3.82667	3.33333	2.44333	3.05333	2.45667	1.51333	2.14333	1.06	2.29333	2.34
Aradu.05F6Y	0	0	0.123333	0.0133333	0	0.0133333	0.0266667	0.0133333	0	0	0	0	0	0	0	0.04
Aradu.05FXX	0.533333	0.356667	0.933333	1.42333	0.363333	0.576667	0.633333	0.4	0.33	0.223333	0.58	0.47	0.446667	0.453333	0.726667	0.633333
Aradu.05H4H	47.08	35.52	62.5267	39.63	54.3467	32.8367	52.6267	55.2733	26.3833	23.1	32.03	19.38	19.4633	15.9767	21.4633	28.04
Aradu.05H52	0.953333	0.546667	0.943333	0.976667	0.156667	0.563333	0.56	0.236667	0.326667	0.296667	0.93	0.363333	0.316667	0.31	0.303333	0.15
Aradu.05HLH	3.37	3.44	5.02	3.69	1.20333	2.38333	3.86	1	1.26333	1.65333	2.88333	1.77667	1.80333	1.7	2.40667	1.30333
Aradu.05JBL	8.76	10.78	8.97333	9.29667	14.45	9.36	11.49	7.82333	3.85667	5.99	6.68667	6.87333	5.78667	7.09	6.62333	7
Aradu.05MVI	1.49333	0.526667	2.49	0.3	2.75667	0.563333	2.08	1.79	0.226667	0.426667	0.953333	0.233333	0.6	0.33	0.736667	1.13333
Aradu.05NAE	0	0.05	0	0	0	0	0	0	0	0	0	0	0	0	0	0
Aradu.05PU7	0	0	0.0166667	0	0	0	0	0	0	0	0	0	0	0	0	0
Aradu.05RMW	7.46667	6.34333	8.66	7.29333	4.31333	6.01333	7.06	5.46	4.38667	4.63667	5.34667	3.98667	5.28667	4.46667	5.01333	5.78
Aradu.05TLW	0.8	0.923333	0.733333	2.29	0.226667	1.22667	1.76	1.79	1.18667	1.07333	1.79667	1.36667	1.06333	1.19	1.76333	0.593333
Aradu.05TUW	0.5	0.33	0.466667	0.346667	0.386667	0.57	0.263333	0.133333	0.59	0.586667	1.08	0.956667	0.893333	0.716667	1.44667	0.963333
Aradu.05VAM	1.62333	1.67333	1.72667	1.01333	3.82333	2.10667	1.57333	1.33	1.34333	1.41667	1.82	1.66	1.75333	1.71333	1.79	2.04
Aradu.05VCI	3.75667	3.53	4.70333	4.06333	2.56667	2.99667	4.37	2.52333	1.15667	1.81667	1.72333	1.70667	1.63	1.46333	1.92667	1.93667
Aradu.05WBH	0	0	0.09	0	0	0	0	0	0	0	0	0	0	0	0	0
Aradu.05WJ3	1.88667	1.45333	2.58333	1.69	1.23333	1.34333	1.43	1.07333	0.353333	0.4	0.233333	0.773333	0.456667	0.31	0.363333	0.51
Aradu.05WY1	0.11	0.0933333	0.206667	0.123333	0.346667	0.0133333	0.183333	0.253333	0.03	0.0133333	0.0566667	0	0.03	0	0.06	0.0566667
Aradu.05XZ1	7.76	15.0933	24.5133	7.78333	7.25333	6.06	8.39	6.81667	0.0166667	7.76667	10.4533	4.00667	4.47	4.32333	4.45	4.21667
Aradu.0603J	1.53	0.803333	1.29	2.00333	2.50667	0.963333	2.62	1.54667	0.516667	0.37	0.81	0.553333	0.826667	0.416667	0.723333	1.08
Aradu.060MU	1.15333	0.546667	1.3	0.733333	0.176667	0.703333	0.603333	0.243333	0.943333	0.62	0.453333	0.3	0.84	0.436667	0.58	0.95
Aradu.063AJ	0	0	0	0	0.00666667	0	0	0.00666667	0	0	0	0	0	0	0	0
Aradu.067I0	5.73333	5.84	8.28333	5.45667	3.33667	3.50333	5.52	3.62333	2.59	3.29333	2.74	2.15667	3.15333	2.02333	2.75333	3.23333
Aradu.067MN	60.4733	58.65	71.6167	65.61	37.2833	41.9133	82.1933	40.2833	23.3	18.5933	19.1633	25.6133	27.7133	20.35	28.2067	23.2567
Aradu.068JX	6.99333	5.3	8.53	6.59	4.88	4.47667	5.61667	5.28333	6.57667	4.99333	5.50667	4.53333	4.88667	3.69667	4.79667	5.24667
Aradu.069GY	13.93	13.7833	13.9767	9.66667	4.72	5.44	15.6167	4.6	3.71	5.85667	4.59667	3.87667	4.38667	2.31667	4.79	2.56333
Aradu.069RB	2.13333	2.56333	3.54667	1.29667	1.49667	0.783333	1.55	1.27667	0.743333	0.63	0.85	0.24	0.473333	0.293333	0.706667	0.576667
Aradu.06BAT	16.5467	16.5467	23.32	16.04	16.1433	8.46667	19.0533	12.25	3.67333	4.57	6.53333	3.39667	5.27333	3.64333	5.87333	3.65333
Aradu.06C7F	279.173	315.107	298.723	335.957	1169.44	269.183	358.873	766.33	192.31	97.7667	169.08	166.443	173.567	126.143	170.443	256.077
Aradu.06CIQ	10.9467	7.20667	11.1133	8.79	0.986667	5.53	11.63	2.12333	2.04333	2.05333	0.933333	1.89333	2.67333	2.53667	2.09	2.22667
Aradu.06F34	0	0	0	0	0	0	0	0	0	0.17	0	0	0	0	0	0
Aradu.06F3L	1.46667	0.786667	1.21333	1.06333	1.39333	1.30333	1.15	1.16333	1.38333	1.62	1.74	1.43	1.43	1.73333	1.59333	2.01667
Aradu.06FCV	0.61	0.206667	0.483333	0.963333	0.686667	1.12667	0.263333	0.723333	1.15	0.726667	0.98	0.343333	0.376667	0.263333	0.323333	0.48
Aradu.06FLG	0	0.0233333	0	0.0233333	0	0	0.0466667	0.0466667	0	0	0	0	0	0	0	0
Aradu.06G22	5.09333	4.84667	6.93333	4.33667	2.58333	3.13333	3.69667	2.43	2	2.96667	3.14333	1.78	2.57	1.31333	2.64	2.86333
Aradu.06GAS	0.133333	0.2	0	0	0.716667	0.0866667	0.0466667	0.19	0.0666667	0.0633333	0.0133333	0	0.186667	0.0133333	0.146667	0.04
Aradu.06GIQ	2.98667	2.95667	6.08	2.73	3.79667	2.67	4.25667	3.86	2.86667	2.32333	2.45667	2.21667	2.36333	1.54333	2.63667	2.77
Aradu.06H1M	2.21667	1.51333	3.42333	1.88333	5.40667	1.91333	4.38	5.66667	0.496667	0.533333	1.37	0.403333	0.55	0.22	0.45	1.3
Aradu.06HG0	0.62	0.623333	0.21	0.246667	0.486667	0.523333	0.13	0.253333	0.0466667	0.06	0.0933333	0.0433333	0.0133333	0.03	0	0.116667
Aradu.06HW9	0	0.273333	0.18	0	0	0.286667	0	0	0.09	0.0333333	0.0633333	0.156667	0.0133333	0.123333	0	0.0466667
Aradu.06JB2	11.77	11.08	12.1467	12.42	5.58	8.53	11.6733	6.42667	6.93	7.22333	5.67667	5.91667	5.93	5.48667	7.03667	5.52
Aradu.06K18	3.47667	3.06	4.52667	2.58333	3.46	2.29667	3.61333	3.68	2.16	1.51667	1.96333	1.38667	1.79	1.41	1.78	1.59667
Aradu.06L51	4.20667	3.92667	6.15333	4.07333	1.09333	2.61333	3.74	1.63	1.77333	3.38	3.18667	2.34333	2.79	3.20333	3.85333	2.84
Aradu.06LP9	15.22	15.4133	12.0533	13.5633	5.74333	11.5167	11.0767	8.79333	11.2233	13.4233	16.0933	10.9333	13.9767	15.3033	15.7433	17.85
Aradu.06LYN	3.61333	3.01	4.46	3.86333	4.19	2.51333	4.43	3.04333	1.27667	1.32667	1.67333	0.586667	0.903333	0.466667	0.893333	0.64
Aradu.06N9R	0.213333	0.21	1.34667	0.213333	1.21	0.113333	0.113333	0.32	0.243333	1.37333	0.966667	0	1.00333	0.656667	0.773333	1.40667
Aradu.06NY9	8.71	5.51667	13.84	4.11	2.11333	0.993333	3.8	1.88667	4.41	3.13	0.54	0.82	3.53667	0.883333	2.12333	2.50333
Aradu.06W1Y	13.4433	10.3867	12.4533	11.93	10.4433	9.62	13.5067	8.17333	8.44667	6.56	7.45333	8.90667	8.60667	6.12	9.73667	8.70667
Aradu.06XCL	0.0433333	0	0	0	0	0	0	0	0	0	0.05	0	0	0	0	0
Aradu.070IM	0	0	0	0	0	0	0	0	0	0.0166667	0	0	0	0	0	0
Aradu.07134	3.97333	3.41333	3.96333	4.47667	3.83333	4.55	3.91667	3.65667	4.77333	4.78	3.7	4.28667	4.49	3.54667	3.99333	4.51667
Aradu.073JP	8.91333	7.82667	12.1367	9.61333	10.0233	9.48333	9.27	5.46	10.4333	9.45667	12.74	10.36	10.3667	11.07	9.67	12.2
Aradu.073NL	0.936667	1.06667	1.67	1.06667	1.46	1.18	1.15667	0.9	0.35	0.736667	0.983333	0.52	0.83	0.78	0.9	0.863333
Aradu.073WM	44.8467	47.95	51.53	78.6133	139.437	56.9767	82.5033	124.95	41.66	22.6067	47.7033	71.63	67.8567	43.43	72.75	106.1
Aradu.0746P	0	0	0.0266667	0	0	0	0	0.0266667	0	0	0	0	0	0	0	0
Aradu.074JV	0.116667	0.0266667	0.0933333	0.0266667	0.08	0.04	0.0266667	0	0	0.0266667	0.04	0	0	0.0133333	0	0
Aradu.07558	1.13	0.876667	1.39667	1.33	1.6	1.33333	1.35667	1.13	0.16	0.353333	0.616667	0.21	0.266667	0.37	0.223333	0.263333
Aradu.075C2	26.9967	24.6567	41.0233	21.63	33.14	15.1533	27.8	29.87	7.90667	7.37667	10.35	9.07333	7.83667	6.30667	8.61333	15.8667
Aradu.0768L	1.97	1.67667	1.92667	3.38	1.16333	2.41667	1.94333	2.62	0.69	1.23667	1.02667	4.06	1.63333	2.62667	1.44	4.31333
Aradu.0772R	3.57	3.09333	4.65	2.49	0.16	0.783333	2.07	0.603333	0.166667	0.383333	0.106667	0.03	0.04	0.146667	0	0.143333
Aradu.07739	2.47667	1.65667	2.87667	1.36333	0.22	1.43	0.95	0.786667	3	2.90333	3.24667	2.18333	2.02667	1.86	2.09333	3.18
Aradu.077AT	49.9867	47.58	32.0367	34.9667	13.9467	20.6267	64.19	21.66	31.7433	12.43	8.64333	7.51667	27.1133	5.35667	21.98	16.7567
Aradu.07A12	10.98	12.5767	14.92	10.34	12.34	7.36	14.0167	9.13667	6.88667	7.72	9.54333	7.57	8.56	6.55	9.90667	9.86333
Aradu.07ABD	0	0	0	0	0	0	0	0	0	0.03	0	0	0	0	0	0
Aradu.07ACF	72.94	79.0467	73.4033	73.2633	183.88	55.5333	97.9	140.653	35.5033	37.62	42.3833	34.6133	39.4567	33.3867	42.7067	41.4033
Aradu.07C2C	0.05	0.0966667	0	0	0.243333	0	0.0266667	0	0	0.0266667	0	0	0	0	0	0
Aradu.07DU6	7.86333	5.43333	2.97667	6.04	6.45667	4.86333	8.95333	8.60333	7.18667	5.01333	4.09	8.17667	7.85	4.55667	5.34	11.0367
Aradu.07E2R	15.5967	9.78333	16.03	20.5033	1.67	8.80333	17.33	7.74667	9.05333	3.84667	7.4	4.23333	3.37333	2.84	4.31667	4.74
Aradu.07FHM	0	0	0	0	0.0466667	0	0.146667	0.0466667	0	0	0	0	0.516667	0	0.26	0.566667
Aradu.07I6M	12.47	10.32	14.0967	11.1867	3.59333	6.66	8.98	4.46333	2.98667	4.54667	3.89333	2.33	3.26333	3.29	3.38333	3.31667
Aradu.07IHT	0	0	0	0	0	0	0	0	0.02	0	0	0	0	0	0	0
Aradu.07K0G	0.0966667	0.0766667	0.04	0.06	0.08	0.02	0.08	0	0	0.04	0.0633333	0.0633333	0.226667	0.02	0.256667	0.08
Aradu.07NMY	1.86333	1.92667	1.99333	1.67333	0.126667	0.993333	0.673333	0.316667	1.08667	0.616667	0.256667	0.0933333	0.0866667	0.28	0.246667	0.11
Aradu.07P3B	1.89333	1.42	2.50333	1.83333	3.12	2.26333	2.10667	1.34	0.523333	0.523333	1.67	0.743333	1.51	1.00667	1.19	1.71
Aradu.07R23	1.51	1.06333	1.28	1.82667	1.32	1.59	1.34	1.02667	0.763333	0.996667	1.21667	1.07	1.54	1.56	1.8	1.39
Aradu.07V9Z	5.21333	6.43667	5.75	5.18333	5.64	4.58667	5.91333	4.98667	3.06	4.91667	3.87667	2.32	3.98	2.87333	4.53333	3.89
Aradu.07VUH	0.573333	0.606667	1.69667	0.78	0.163333	1.37333	0.66	0.853333	1.96667	1.26667	1.81333	1.4	0.55	1.07667	1.46667	2.08
Aradu.07VYH	111.707	121.743	81.76	118.453	20.26	69.6633	67.39	61.9633	87.71	43.21	22.47	26.1767	26.8767	27.3067	20.1433	42.84
Aradu.07WQA	46.9767	44.5533	39.8167	35.0733	5.61667	17.9533	29.9533	15.8833	12.48	25.51	19.7833	9.12	15.14	9.54	14.05	18.0433
Aradu.07ZE9	30.9633	27.1667	34.08	27.2833	9.95333	15.0833	28.75	17.1733	11.1333	10.8333	10.14	6.55	8.38667	6.86	9.18667	10.07
Aradu.07ZWB	0.873333	0.963333	0.63	0.473333	4.19333	0.543333	1.34333	1.08333	0.303333	0.22	0	0	0	0	0	0.213333
Aradu.0803T	9.94333	10.46	12.8433	11.0567	20.4167	9.44667	14.2867	12.78	5.23667	5.27667	7.1	5.05333	5.70333	5.17	4.68667	6.59667
Aradu.083WP	0.68	0.456667	0.436667	0.19	0.01	0.173333	0.27	0.19	0.146667	0.416667	0.193333	0.26	0.2	0.21	0.276667	0.48
Aradu.085I9	47.93	47.3833	35.0733	67.2367	36.71	53.43	51.7433	39.3767	48.7433	7.15667	5.89667	8.00333	5.81667	7.68667	3.56333	6.92333
Aradu.085LG	0.266667	0.296667	0.626667	0.406667	0.06	0.24	0.316667	0.18	0.21	0.173333	0.29	0.276667	0.23	0.27	0.303333	0.11
Aradu.085Q4	0	0	0.0666667	0	0	0	0	0	0	0	0	0	0	0	0	0
Aradu.085T6	0.0133333	0	0	0.0266667	0	0	0	0	0	0	0	0	0	0	0	0.0133333
Aradu.085ZD	0.06	0.183333	0.113333	0.1	0.0266667	0.0733333	0.12	0.0433333	0.0633333	0.04	0.00666667	0.05	0.0866667	0.0266667	0.03	0.0166667
Aradu.088RT	6.58	5.08667	9.57333	4.82333	6.38	4.09	7.26333	5.11667	3.15	2.24667	3.68333	3.32667	3.37667	2.38	3.15333	6.17667
Aradu.08EQ7	0.206667	0.146667	0.313333	0.0566667	2.10667	0.04	1.47333	0	0.02	0.0966667	0.243333	0.04	1.42667	0.0833333	2.16333	0.1
Aradu.08F2G	0.226667	0.0566667	0.11	0.293333	0.0566667	0.06	0	0	0	0	0	0	0	0	0	0
Aradu.08GEE	0.82	0.53	2.12333	0.466667	0.31	0.34	0.616667	0.726667	0.216667	0.15	0.223333	0.136667	0.563333	0.186667	0.15	1.54667
Aradu.08GFU	0.0566667	0	0	0.0366667	0.0933333	0.04	0	0.0766667	0	0	0	0	0	0	0.06	0
Aradu.08GVW	0.243333	0.3	0.0466667	0.0766667	0.46	0.0366667	0.293333	0.0166667	0.126667	0.133333	0.04	0.0266667	0.156667	0.0133333	0.0666667	0.01
Aradu.08H0Q	12.26	9.31667	6.75333	7.31333	7.00667	2.45	4.73667	6.71667	6.63333	4.18667	4.89333	0.823333	2.50333	0.0866667	3.69333	1.16667
Aradu.08HKY	0	0.02	0.0633333	0.0666667	0	0.0433333	0.0266667	0.0233333	0	0.0833333	0	0	0	0	0	0
Aradu.08LLU	7.02667	6.5	8.95667	6.99	7.58667	5.91667	8.86333	6.55667	4.14	3.4	4.13667	3.25333	3.58333	2.90333	3.92667	4.07667
Aradu.08LP0	0.146667	0.426667	0.586667	0	0.153333	0.41	0.313333	0	0.436667	0.213333	0.22	0	0.166667	0.116667	0.456667	0
Aradu.08MEK	0.37	0.0966667	0.523333	0.2	0.493333	0.33	0.36	0.196667	0.133333	0.343333	0.213333	0.106667	0.02	0.0666667	0.0666667	0.12
Aradu.08MKE	0.00666667	0	0.03	0	0	0	0	0.0333333	0.01	0	0.0366667	0	0	0.0266667	0.01	0.01
Aradu.08N9Z	2.66667	2.05333	2.14333	2.64667	0.953333	2.01667	1.81	0.963333	1.05	0.98	0.856667	0.57	0.806667	0.57	0.83	1.20667
Aradu.08NF7	0	0	0.426667	0	0	0	0	0	0.486667	0.153333	0	0	0	0	0	0
Aradu.08REY	0.08	0.01	0.18	0.123333	0.0766667	0.0433333	0.106667	0.213333	0	0.0233333	0	0	0	0	0	0
Aradu.08TAH	0.0766667	0.163333	0	0.0533333	1.22	0.303333	0.366667	0.15	0.0533333	0	0	0	0	0	0	0
Aradu.08UMR	1.33	1.06667	1.44333	2.41	0.29	0.993333	1.76333	0.553333	0.31	0.2	0.223333	0	0.11	0.07	0.0466667	0.213333
Aradu.08WSJ	83.1033	43.75	73.92	22.4867	184.573	24.1867	8.31	70.7133	15.91	3.07333	17.9367	7.18667	11.2167	2.65333	1.24	11.1267
Aradu.08X37	0.09	0	0.02	0	0.0666667	0	0	0.01	0	0	0.0133333	0	0.0466667	0	0.0133333	0
Aradu.08XY7	3.31	2.81	4.46667	4.4	0.923333	1.38667	4.38	1.57667	0.283333	0.423333	0.36	0.0866667	0.113333	0.1	0.0466667	0.09
Aradu.08Y2X	2.91667	2.99	2.65667	4.9	1.44	2.18	5.55	2.56	0.576667	0.98	0.376667	0.786667	0.59	0.98	0.363333	0.666667
Aradu.08Y7C	5.62667	6.24667	6.51667	5.03667	5.40667	4.35667	4.95	5.23667	4.42667	4.12333	6.38667	2.85	3.88333	2.79333	4.50667	4.37667
Aradu.092KC	0.186667	0.0933333	0.506667	0.0933333	0	0.0233333	0.1	0.0233333	0	0	0	0	0.126667	0	0.08	0.0733333
Aradu.094MD	14.9333	15.5067	14.9	1.48	16.68	1.73333	21.4767	1.04667	9.57	13.8467	11.14	3.35	14.3	2.87333	14.91	3.59
Aradu.096I4	0.203333	0.12	0.593333	0.12	0	0.04	0.42	0.16	0	0	0	0	0	0	0	0
Aradu.097K8	0.203333	0.106667	0.253333	0.14	0	0.173333	0.17	0.0433333	0.546667	0.166667	0.39	0.506667	0.16	0.183333	0.266667	0.08
Aradu.0992L	19.0667	18.39	25.3767	17.9867	14.1567	11.14	20.4033	12.1667	6.03667	8.85667	8.51	7.94	11.0733	7.00333	11.2133	10.6733
Aradu.09997	7.13	5.72	8.90667	7.37333	1.38	3.72667	5.81667	3.34667	2.05	3.14333	3.29333	1.60667	2.72333	1.24667	2.62333	3.57
Aradu.09C5G	0	0	0	0.323333	0	0	0	0	0	0	0	0	0	0	0	0
Aradu.09EWS	0.00666667	0	0	0.0166667	0.01	0.0166667	0	0	0	0	0	0	0	0	0	0
Aradu.09F0B	0.376667	0.32	0.653333	0.386667	0.0466667	0.33	0.29	0.133333	0.45	0.0966667	0.253333	0.183333	0.106667	0.06	0.23	0.123333
Aradu.09F8M	2.1	2.04	2.44667	2.44333	3.22	2.36	2.82333	2.25667	1.25667	1.37333	1.77667	1.63667	1.72333	1.80333	2.26	2.15
Aradu.09H6L	0	0	0	0	0.08	0	0	0.0666667	0.236667	0	0	0	0	0.0833333	0.34	0
Aradu.09HBR	10.2333	11.4233	5.42333	13.98	1.26	7.1	12.2233	7.27	2.04	2.08	0.936667	0.95	1.83	0.55	1.79667	0.233333
Aradu.09HMV	6.78333	6.78667	7.91667	7.97667	7.60333	5.95667	7.24	7.50333	5.48667	4.09	5.49333	6.94667	5.59333	5.11333	5.85	6.17
Aradu.09I0I	1.74	1.50333	2.18667	1.37333	2.15667	2.21667	1.31667	1.05667	2.28	2.71333	3.21	2.67333	2.79667	3.21667	2.65	3.55333
Aradu.09IKG	0	0	0.0333333	0	0	0	0	0	0	0	0	0	0.0733333	0	0	0.0366667
Aradu.09ITS	1.13	1.27333	1.55333	0.813333	1.60667	1.08667	1.09	0.943333	0.306667	2.1	2.20333	1.23667	0.773333	0.95	0.826667	1.02333
Aradu.09JHP	0.8	0.77	1.33	0.576667	0.823333	1.67667	1.32	0.74	1.26667	0.823333	0.973333	1.89	0.776667	2.09333	1.18	1.99
Aradu.09L25	0	0	0	0	0.0366667	0	0.0233333	0	0	0	0	0	0.116667	0	0.0266667	0.0466667
Aradu.09LHV	11.29	11.2067	13.9867	10.3367	8.9	7.31	11.72	8.4	7.26333	6.21333	9.45667	6.94333	9.01	5.66667	7.59	10.08
Aradu.09LLW	5.53	4.51333	5.64	5.33333	0.96	2.51	5.26667	2.33	0.81	2.27667	0.73	0.73	0.993333	1.29667	1.2	1.06667
Aradu.09NV4	18.6167	20.96	22.2233	18.8033	34.1067	19.65	24.97	22.5333	11.2267	9.57	9.45667	12.1833	16.6367	13.0967	13.5533	14.1533
Aradu.09PKT	0.11	0.09	0.0933333	0.206667	0.306667	0.323333	0.336667	0.2	0.536667	0.41	0.226667	0.433333	0.536667	0.626667	0.31	0.423333
Aradu.09PNJ	1.11667	0.96	1.77	0.82	0.62	0.533333	1.10333	0.64	0.453333	0.573333	1.11	0.846667	0.82	0.56	0.623333	0.72
Aradu.09QQW	5.52	4.24333	10.0733	6.54667	5.50667	3.69	10.44	5.05333	2.41	2.22	3.54667	3.23667	2.98333	2.09667	3.10667	3.31667
Aradu.09RAX	0.0133333	0	0.0366667	0	0.0233333	0	0	0	0	0	0	0	0.0133333	0	0.0533333	0
Aradu.09RWH	0.393333	0.313333	0.1	0.546667	2.73	0.193333	0.413333	0.406667	0.166667	0.0733333	0	0.416667	1.08667	0.116667	0.766667	1.99333
Aradu.09SAF	4.35667	3.82	10.0733	5.15333	1.99333	2.53667	7.61	3.18333	1.35333	1.34667	2.53667	1.33	0.71	0.47	1.06667	2.65667
Aradu.09SBV	0	0	0.0933333	0	0	0	0	0	0	0	0.0333333	0	0	0	0	0
Aradu.09T47	0	0	0.02	0	0	0	0	0	0	0	0	0	0	0	0	0
Aradu.09TNY	0	0	0.04	0	0	0.0433333	0.0433333	0.0833333	0	0	0	0.0233333	0	0	0	0
Aradu.09XI6	0.21	0.163333	0.296667	0.276667	0.236667	0.213333	0.523333	0.263333	0.17	0.383333	0.393333	0.453333	0.486667	0.23	0.473333	0.796667
Aradu.09XRF	0.73	0.72	0.783333	0.816667	0.566667	0.973333	1.36667	2.24667	0.556667	0.89	1.17667	0.393333	0.913333	0.523333	0.0966667	0.806667
Aradu.09ZF3	1.28	1.25667	0.91	1.12	0.436667	0.78	1.28	0.283333	0.443333	0.55	0.413333	0.58	1.20333	0.62	0.893333	1.11333
Aradu.0A06I	0.386667	0	0.153333	0.55	0.12	0.243333	0.243333	0.153333	0	0.0833333	0.256667	0	0.0433333	0.0466667	0.0433333	0.206667
Aradu.0A2BR	0.953333	0.943333	0.466667	0.736667	1.24667	1.07333	0.28	1.2	0.406667	0.59	0.316667	0.81	0.723333	0.403333	0.42	1.07
Aradu.0A3UJ	1.72333	1.85667	2.38333	1.44667	1.52333	1.86333	0.893333	1.15667	2.88	2.52333	3.4	1.95667	3.07667	2.84	2.67333	2.45667
Aradu.0A6NC	0.06	0	0	0	0	0	0	0	0	0	0	0	0	0	0	0
Aradu.0A72C	18.01	20.8033	20.7833	16.68	28.7067	14.4367	19.56	24.5933	12.1333	6.83333	9.42	8.48333	7.54667	7.06	7.42667	8.73
Aradu.0A88J	0.0166667	0.0733333	0.02	0	0.0466667	0.05	0.0166667	0	0.0866667	0.04	0.13	0.123333	0	0.0766667	0.0533333	0
Aradu.0A8NK	0.193333	0.25	0.18	0.243333	0.05	0.03	0.233333	0.22	0.126667	0.166667	0.67	1.04333	0.203333	1.18667	0.666667	0.426667
Aradu.0AA7D	1.40667	1.55667	3.07667	1.91	0.383333	0.913333	1.31	0.403333	0.436667	0.486667	0.66	0.766667	0.733333	0.796667	1.31333	0.346667
Aradu.0AD2C	5.14	4.81333	3.54667	5.76	2.96	4.25	5.49	4	2.37333	3.97667	2.50667	3.01667	3.97333	3.19	4.24333	4.87
Aradu.0AE9J	7.25	6.34667	6.85	6.15	3.50333	3.89667	7.47667	3.79333	4.10333	3.22333	3.69	2.50667	3.32	1.68333	2.78667	3.17
Aradu.0AM2X	6.68333	7.37667	8.21	5.73667	2.80667	4.08667	4.18	3.51	2.83667	4.4	3.31	2.79	3.01667	3.06333	3.26667	4.09667
Aradu.0AN5P	1.46333	1.73	1.79333	1.64667	3.01667	1.18333	1.65667	0.95	1.24667	0.85	1.41	1.41667	1.06	0.86	1.53333	2.18333
Aradu.0AS12	42.97	39.48	32.0567	43.3667	26.4233	25.4467	51.1233	26.96	14.95	15.6833	13.19	15.32	18.8733	11.9433	18.4767	17.7967
Aradu.0AT27	18.5067	16.37	20.9967	19.1133	7.81333	18.2167	16.39	14.1967	19.05	15.3433	21.4367	27.6833	24.42	19.35	21.0533	33.0533
Aradu.0AU5N	0.236667	0.26	0	0.73	0.09	0.413333	0.0833333	0.0833333	0.0933333	0.21	0.176667	0	0.19	0	0	0
Aradu.0AW6N	0.576667	0.456667	0.68	0.416667	1.55667	0.806667	0.853333	0.916667	0.506667	0.84	1.25667	0.833333	0.986667	0.686667	0.746667	1.60667
Aradu.0AW7C	0.486667	0.216667	0.293333	0.273333	0.43	0.203333	0.233333	0.2	0.03	0.17	0.193333	0.0133333	0.26	0.116667	0.346667	0.266667
Aradu.0B0D2	3.35333	2.41333	2.98667	3.20333	3.27	3.16333	5.04333	4.44333	3.92333	3.11667	4.80667	2.97333	3.92	2.36667	4.59333	2.82667
Aradu.0B0KP	8.47	6.82	5.56667	8.61667	19.6333	6.1	17.5067	14.1167	1.55667	2.65333	1.39333	1.49	0.963333	0.373333	0.606667	0.363333
Aradu.0B375	12.5833	12.84	18.49	9.79333	15.3567	9.03333	10.36	13.04	6.71	6.31	9.51667	6.25	7.04	5.68	8.03	9.92667
Aradu.0B4KA	0.973333	0.8	1.25	0.06	0.19	0.103333	1.28333	0.466667	0.5	0.506667	0.636667	0.00666667	0.463333	0.01	0.576667	0.406667
Aradu.0B4Z4	0	0.0733333	0	0.02	0.0533333	0	0	0.136667	0	0	0	0	0.37	0	0	0.0833333
Aradu.0B5C5	6.56667	5.81333	6.85333	6.00333	9.72	5.27667	6.94333	7.73667	3.68667	3.42333	4.83	4.51333	4.09	3.7	4.83	5.54
Aradu.0B5SJ	1.18333	0.966667	1.75	2.66667	0.813333	1.66333	1.00667	0.566667	0	0.05	0	0.266667	0	0	0.126667	0.0533333
Aradu.0B96C	36.9533	31.3867	37.6933	38.6233	10.0933	16.8933	35.6867	15.52	7.33	9.86667	4.28	9.43333	6.27667	5.83	6.51	11.7633
Aradu.0BA0A	8.79667	7.72	12.2267	6.70333	3.52333	3.80333	5.97	5	2.62333	2.78	4.12	2.41333	2.49	2.87333	3.38	3.3
Aradu.0BA89	10.5533	8.28	11.5	9.98	10.15	7.56667	10.4667	6.83333	5.15	5.44	6.46333	6.20667	6.74333	5.27333	7.23333	8
Aradu.0BJ8E	3.43667	3.38667	4.49	0.713333	2.41333	2.66333	3.45	2.02667	1.77	2.88333	2.8	0.836667	2.25667	2.44	2.61	2.43667
Aradu.0BK38	3.72333	4.40333	5.65	2.46333	6.70667	3.32333	3.31333	3.70667	2.05333	2.51333	4.15667	2.70667	3.05667	2.53667	3.01	3.10333
Aradu.0BL9G	0	0	0	0	0	0	0.0633333	0	0	0	0	0	0	0	0	0.0633333
Aradu.0BM64	12.0667	9.26333	9.42	11.3033	8.83333	11.0467	13.52	9.63333	11.09	9.66	10.91	10.4167	11.0567	8.89333	12.7267	13.8467
Aradu.0BT33	0	0	0.136667	0	0	0	0	0	0	0	0	0	0	0	0	0
Aradu.0C0S7	6.28667	4.85333	3.99667	5.89333	4.08667	3.70667	4.82	2.02333	0.94	2.08333	1.92	0.54	0.816667	2.46	1.70667	2.15
Aradu.0C0UQ	0	0.203333	0	0	0	0	0	0	0	0	0	0	0	0	0	0
Aradu.0C0YF	0.573333	0.803333	0.83	0.533333	0.756667	0.493333	0.49	0.473333	0.546667	0.503333	0.573333	0.526667	0.713333	0.76	0.77	0.5
Aradu.0C14U	0	0	0.0466667	0	0	0	0	0	0	0	0	0	0	0	0	0
Aradu.0C1EA	0.503333	0.376667	1.14333	0.556667	0.606667	0.49	0.456667	0.286667	0.376667	0.493333	0.77	0.296667	0.376667	0.253333	0.723333	0.396667
Aradu.0C1H7	4.02333	3.34333	6.03667	4.79333	8.33333	4.19667	5.71333	5.52	4.73	4.26667	5.60333	4.57667	4.71	3.43	6.17667	7.41667
Aradu.0C27S	0.05	0.05	0	0.0766667	0	0.153333	0	0	0.27	0.11	0.856667	2.43	3.57333	0.476667	2.03667	4.65
Aradu.0C2XW	1.8	2.18333	3.18	1.15667	0.43	0.576667	1.54667	0.716667	0.346667	0.146667	0.21	0.12	0.09	0.173333	0.15	0.0866667
Aradu.0C55M	0	0.0266667	0.233333	0.01	0	0.0233333	0.0133333	0	0	0.0133333	0	0	0	0	0	0
Aradu.0C6YR	4.14667	5.54	7.94667	5.67667	3.56	2.13667	4.87	2.90667	1.2	1.29333	1.13667	1.03	1.49333	0.603333	1.38	1.38
Aradu.0C9TU	2.86333	1.65667	4.64333	0.603333	0.496667	0.456667	1.54333	1.39333	0.466667	0.316667	0.406667	0.14	0.303333	0.12	0.363333	1.78333
Aradu.0CC9Q	5.98333	5.39333	5.61333	7.24667	7.12333	4.71	5.92	5.97333	4.06333	4.12	3.75333	5.57	5.50333	3.48667	5.13667	7.63
Aradu.0CM3Q	0.246667	0	0.186667	0.08	0	0.0566667	0.0566667	0	0.03	0	0.03	0	0	0	0	0
Aradu.0CM87	3.48333	2.75667	6.36667	3.65333	14.9367	4.09333	9.45	12.97	1.63667	0.813333	2.92	1.50333	0.596667	0.35	0.943333	4.43
Aradu.0CQ2X	4.42	4.10667	5.57667	3.09	3.68667	1.73333	3.32	3.49	2.24667	2.33	3.84	3.13333	3.13667	1.67	2.69333	3.47667
Aradu.0CQ9D	6.03667	5.65333	4.29	5.43667	6.03	5.59333	4.44333	4.89	1.92333	3.28	2.38667	2.77	3.33333	3.06333	2.82	3.31
Aradu.0CR3J	2.51667	1.76333	2.01667	2.57	0.366667	1.21333	2.63	1.06333	1.17333	0.85	1.24	1.09	1.08667	1.04667	0.933333	1.08333
Aradu.0CT4K	0.153333	0.366667	0.49	0.5	0.573333	0.436667	0.423333	0.556667	0	0.143333	0.183333	0.0866667	0.223333	0.0566667	0.193333	0.0166667
Aradu.0D18H	0.153333	0	0	0	0	0	0	0	0	0	0	0	0	0	0	0
Aradu.0D1LJ	0.19	0.276667	0.37	0.32	0.353333	0.0266667	0.35	0.176667	0.163333	0.0266667	0.04	0.08	0.0533333	0.0133333	0	0
Aradu.0D317	0.653333	0.473333	0.716667	0.693333	0.646667	0.436667	0.55	0.26	0.27	0.503333	0.663333	0.403333	0.58	0.49	1.07333	0.446667
Aradu.0D47M	33.54	27.0233	44.4267	38.4767	9.88667	24.0367	35.2267	9.77	10.4067	10.0467	11.3367	9.27667	14.1333	10.78	14.13	13.3267
Aradu.0D4S6	2.73333	5.01667	2.87333	9.15	7.86	2.94	3.69	8.10667	22.37	2.35667	1.95667	1.9	2.98667	1.39667	2.26667	3.16
Aradu.0D4Z0	2.14667	2.01667	3.73333	2.03667	1.39667	1.65667	1.98	1.2	0.713333	1.25667	1.65667	0.97	1.54333	0.993333	1.72667	1.72667
Aradu.0D5TR	0	0	0	0	0	0	0.01	0	0.00666667	0	0	0.04	0	0.0966667	0	0.04
Aradu.0D5YN	0.186667	0.183333	0.4	0.193333	0.146667	0.256667	0.306667	0.16	0.0466667	0.0333333	0.143333	0.0733333	0.193333	0.0566667	0.0766667	0.0533333
Aradu.0D63F	1.03	0.376667	1.44333	1.01	0.533333	1.08333	1.19	0.423333	0.87	0.206667	0.206667	0.163333	0.21	0.166667	0.106667	0.403333
Aradu.0D7Q2	1.48667	1.41	2.70667	1.47667	0.19	0.973333	1.34667	0.646667	1.53667	0.643333	0.953333	0.24	0.626667	0.74	0.803333	0.87
Aradu.0D9UK	6.89667	5.92667	8.65667	5.75	6.71	4.95	7.63333	6.47333	4.98333	3.89333	6.10333	4.74667	4.86667	3.84333	5.10333	5.7
Aradu.0D9XJ	21.3067	14.2967	47.2067	15.48	2.71667	7.71	16.09	5.49667	3.80667	6.44667	2.83	4.02333	7.89333	4.44667	4.52	6.7
Aradu.0DC5J	0.163333	0.166667	0.353333	0.0566667	0.223333	0.03	0.0566667	0.0266667	0.06	0	0.06	0	0.06	0.03	0	0
Aradu.0DL1W	4.22333	3.22333	5.57333	4.35667	6.11333	2.19	6.28333	4.13667	1.32	0.9	1.12333	0.893333	2.27667	0.47	1.68667	1.95
Aradu.0DS3V	4.76	4.72667	5.97	4.40667	1.77667	3.87	1.25	3.58667	1.79333	2.24667	2.43333	1.65	0.693333	2.17333	0.82	1.92333
Aradu.0DW7B	0.32	0.266667	0.57	0.436667	0.0533333	0.0533333	0.34	0.32	1.03	0.396667	0.35	0.24	0.533333	0.38	0.183333	0.803333
Aradu.0DW95	0.986667	0.846667	1.91	0.88	0.726667	0.82	0.386667	0.333333	0.0333333	0.116667	0.53	0.163333	0.0933333	0.25	0.06	0.283333
Aradu.0DZ84	2.36333	2.18667	4.21667	2.3	8.84	4.06	4.27667	5.07333	1.31333	1.18333	1.67667	2.36333	3.28667	2.00667	2.33333	3.54
Aradu.0E2DC	11.7567	9.69667	12.6933	12.6633	16.51	7.53	22.4767	20.5167	1.75	1.03333	0.576667	0.836667	2.32333	0.54	2.09333	1.10333
Aradu.0E2FW	0.536667	0.38	1.22333	0.463333	0.06	0.3	0.49	0.17	0.0833333	0.0966667	0.166667	0.0466667	0.06	0.04	0.02	0.06
Aradu.0E5MF	5.53667	4.87667	6.93333	7.89667	2.32667	5.72667	7.47667	3.98333	2.61333	2.29333	2	3.07	3.74	2.33667	3.28	3.29
Aradu.0E6YI	17.97	13.9233	13.6367	13.53	28.4	14.0633	18.6833	17.1767	6.95667	8.06333	7.86667	6.95333	8.02	5.74333	8.88333	9.26
Aradu.0E8DM	2.19333	1.93667	4.05333	3.49	1.84667	3.39333	3.78	2.83333	4.97333	1.03333	0.783333	1.58	1.76667	2.10667	1.60333	2.23667
Aradu.0EG1Y	6.86333	6.01	8.10333	6.42	2.09	3.45333	4.84	3.03667	2.45333	1.44667	1.73	0.846667	1.26667	1.12667	1.69667	1.36667
Aradu.0EM6K	6.67	7.54	8.12667	5.89	3.04333	3.53333	6.15667	4.11667	2.67333	2.82	3.4	2.20667	2.40667	2.35	2.55333	2.79
Aradu.0ER06	14.4167	13.59	4.51333	23.6767	2.76333	18.9567	18.1067	17.7667	23.0633	18.75	11.64	28.1833	30.91	30.0233	33.5333	27.6467
Aradu.0ES15	9.88667	14.03	29.6367	7.85	17.4033	7.06	17.7633	11.9967	0	10.6433	14.2167	5.34	13.4267	4.20667	12.3633	9.43333
Aradu.0ET82	1.19	0.683333	1.44333	0.633333	0.616667	0.796667	0.74	0.206667	0.646667	0.896667	0.98	0.676667	0.74	0.606667	0.566667	0.746667
Aradu.0EV9Y	0.0433333	0.01	0	0	0	0	0	0.13	0	0	0	0	0	0	0	0
Aradu.0EX29	2.04	1.55333	2.28333	1.69	0.853333	1.67	1.1	0.62	1.54333	1.69667	2.52333	1.78333	2.51333	1.5	3.68	2.48667
Aradu.0EZ1S	1.21667	1.02333	1.01667	1.81333	1.76	2.19333	1.79	1.45333	1.94333	1.34	1.64	2.29333	2.17333	2.52	1.97333	2.04
Aradu.0F1HP	7.45	5.94667	10.29	7.02	2.41667	5.06	6.25	3.96667	2.93333	2.84	3.64333	1.92	2.45667	2.17667	2.59667	2.16
Aradu.0F2HD	0.793333	0.89	4.64333	0.67	0.62	1.01333	0.67	0.43	0.543333	0.833333	1.78333	0.603333	0.716667	0.733333	0.706667	0.793333
Aradu.0F2PN	12.9967	12.3067	9.69333	17.9233	2.67667	9.66667	12.3933	4.61	5.77667	5.71333	7.12667	2.79667	3.16667	2.41	3.97	1.4
Aradu.0F81T	0	0	0.396667	0	0.406667	0	0.436667	0.493333	0	0	0	0	0	0	0.346667	0
Aradu.0FF9Q	5.84333	5.15667	8.87333	4.7	5.48	4.03333	4.60667	4.04667	2.71	2.7	3.85667	2.54333	2.92667	2.67667	3.2	3.23333
Aradu.0FG6K	0.0233333	0.0366667	0.113333	0	0.0133333	0	0.0666667	0.0733333	0.0366667	0.04	0.0133333	0.0133333	0	0.0133333	0	0.113333
Aradu.0FH1C	10.5567	9.08	9.33	10.56	11.5833	8.97667	13.4833	12.4967	6.36333	6.64667	6.05333	5.52667	6.51667	4.84	8.15667	7.03333
Aradu.0FH35	0	0	0	0	0	0	0	0	0	0	0	0	0.05	0	0	0
Aradu.0FI0R	0.37	0.57	1.49	0.716667	0.25	0.406667	1.10333	0.326667	0.17	0.316667	0.533333	0.29	0.19	0.246667	0.246667	0.313333
Aradu.0FM5Q	0.233333	0.466667	0.123333	0.08	0.266667	0.0866667	0.336667	0.473333	0.0433333	0.233333	0.203333	0.133333	0.08	0.0433333	0.173333	0.506667
Aradu.0FM96	0.09	0.08	0.276667	0.2	0.14	0.06	0.11	0.13	0	0.04	0	0.01	0	0	0	0.06
Aradu.0G0TP	0.0966667	0.06	0.0733333	0	0.06	0.0133333	0.0533333	0	0	0.0133333	0	0	0	0	0	0
Aradu.0G2IC	0.17	0.09	0.32	0.11	0.243333	0.136667	0.383333	0.123333	0.0666667	0.0866667	0.116667	0.133333	0.153333	0.163333	0.173333	0.153333
Aradu.0G2LP	0.156667	0.136667	0.186667	0.163333	0.0666667	0.116667	0.163333	0.0433333	0.0966667	0.313333	4.07667	1.76	1.44	0.526667	2.35667	0.54
Aradu.0G2ML	2.31	1.66667	2.53667	1.72333	2.73667	1.34333	2.74333	2.06667	0.72	1.2	0.943333	1.11667	1.03333	0.633333	1.76667	1.86667
Aradu.0G5QW	0.103333	0.143333	0.1	0.123333	0	0.233333	0.173333	0.156667	0.133333	0.0633333	0.106667	0.09	0	0	0.0933333	0.11
Aradu.0G5T2	4.52333	4.85333	5.50333	5.1	1.99333	2.31	7.07667	3.39667	2.72333	1.98667	0.846667	1.40333	1.52667	1.05	2.78	1.91667
Aradu.0G686	0.653333	0.606667	1.30667	0.99	0.41	0.313333	0.823333	1.32667	0.126667	0.296667	0.153333	0.356667	0.35	0.2	0.363333	0.44
Aradu.0G778	4.17	3.13667	3.27667	4.15333	8.30333	2.36667	5.24667	4.60667	1.04333	0.733333	2.09333	1.06	1.74667	0.783333	1.72	1.23667
Aradu.0G8DQ	5.06667	4.71333	7.97	4.67333	3.84667	3.85667	4.38333	3.42667	3.23333	3.16	4	3.18667	3.11333	2.52	3.38667	3.68
Aradu.0G8MU	2.58667	1.64333	1.76333	1.65667	3.2	1.32	2.22667	1.01	3.23667	1.35333	1.27333	0.546667	11.43	0.973333	6.05	1.34333
Aradu.0GA7N	0	0.0233333	0	0	0	0	0.01	0	0	0	0	0.01	0.01	0	0.0133333	0
Aradu.0GB26	23.1933	15.4333	22.7367	9.8	14.8533	5.42333	22.63	19.13	9.49	1.77333	2.77	1.43667	1.7	0.55	1.69667	6.36
Aradu.0GC35	2.03667	0.986667	2.02	2.50667	0.23	0.876667	2.48	0.773333	0.173333	0.45	0.2	0.0666667	0.0533333	0.0366667	0.123333	0.09
Aradu.0GH1S	1.54	1.64667	2.83	0.423333	1.65	1.99333	2.25333	0.19	6.45667	4.62333	5.65	1.37667	7.49667	6.11333	8.15	0.55
Aradu.0GK1P	7.04	6.14333	6.25667	6.82333	36.9067	12.0933	10.1	11.36	6.20667	4.95333	9.88333	6.95	6.69	5.03667	7.24	8.10667
Aradu.0GP4E	0.336667	0.453333	0.603333	0.213333	0.0933333	0.22	0.726667	0.333333	0.13	0.4	0.266667	0	0.23	0.0333333	0.48	0.61
Aradu.0GQ0X	2.29	1.63667	2.15	2.16667	1.91667	1.14	1.96	1.09333	0.383333	0.65	0.28	0.24	0.403333	0.126667	0.33	0.373333
Aradu.0GS9T	4.86333	3.24	6.91667	4.49667	1.38	3.25333	4.72667	3.07	2.67	2.01	2.70667	2.01333	1.95667	1.93333	2.41667	1.93
Aradu.0GW00	65.4633	70.3967	69.1433	46.59	5.36333	20.0567	29.22	15.5733	18.33	22.04	17.17	10.93	11.0367	7.77667	11.8233	16.09
Aradu.0GZ0B	10.2333	9.05333	7.95333	11.67	1.59667	6.41	10.5667	3.53667	2.55667	4.00667	2.56667	1.55	2.09667	2.7	2.85667	1.92667
Aradu.0GZ7H	3.17333	3.26333	4.94667	2.74667	1.65667	2.24333	2.26333	1.54333	1.46333	1.98333	2.26333	1.83	2.06	1.78	2.05333	1.95
Aradu.0H1MY	0	0.0166667	0	0	0	0	0	0	0	0	0	0	0	0	0	0
Aradu.0H2L9	55.86	74.11	43.7533	48.7267	118.4	51.5767	92.45	137.647	24.05	14.35	28.4867	17.22	18.9733	17.9567	18.5133	33.51
Aradu.0H2VD	0.456667	0.706667	0.106667	1.16	1.13667	1.28333	1.28	0.913333	1.89333	0	0.0233333	1.47667	1.22	1.61667	1.76333	1.74333
Aradu.0H33Q	9.36	7.33	9.15	8.89	16.1267	8.03333	12.0033	9.8	4.73	5.52667	5.06333	6.10667	6.18	5.07667	6.46667	5.58333
Aradu.0H427	0	0	0	0	0	0	0	0	0	0.0266667	0	0	0	0	0	0
Aradu.0H4SB	2.18333	1.91667	3.15333	2.49333	2.17667	1.38667	2.34	0.856667	0.713333	0.496667	0.916667	0.49	1.03	0.433333	0.93	1.17
Aradu.0H53K	0	0	0	0	0	0	0	0.00333333	0	0	0	0.00666667	0	0	0	0
Aradu.0H53T	56.6467	50.3	66.0167	43.7033	56.5933	39.0567	44.4467	47.1633	27.5467	26.08	31.3433	20.01	25.7067	18.86	23.2267	26.82
Aradu.0H55Q	22.58	21.0667	26.4667	21.4433	22.4367	14.75	27.35	21.8067	8.14	8.82	9.00333	6.94333	10.0633	7.52667	10.38	12.9667
Aradu.0H65T	2.63333	2.3	3.54	2.10333	0.996667	2.32	2.69667	1.35	2.99333	2.25	2.80667	1.89	2.61	2.39	3.38	3.07
Aradu.0H6QQ	7.35	5.65667	7.77	7.06667	7.47667	4.95	6.79667	5.11	4.09667	4.61333	6.75333	4.64333	4.05667	3.97	4.94333	5.14
Aradu.0H703	0.13	0.126667	0.0966667	0.04	0	0.136667	0.09	0	0.0766667	0.0333333	0.03	0.0533333	0.0733333	0.0833333	0.06	0.09
Aradu.0H7N0	16.7433	13.4133	15.5867	20.5767	41.4767	14.8933	30.5833	30.48	6.85333	6.14333	4.73333	4.52	5.78	3.10333	4.66667	6.81667
Aradu.0H874	0.766667	0.72	0.35	0.123333	0.5	0.0633333	0.193333	0.636667	0	0.503333	0.476667	0.853333	1.07667	0.0733333	0.353333	0.323333
Aradu.0H9WK	3.09	2.47667	3.59333	3.86667	2.06333	3.44667	3.42667	2.50667	2.55667	2.01	2.59333	2.66333	2.6	1.82667	2.62	2.66
Aradu.0HA70	27.2867	27.9833	27.4733	30.7233	13.99	23.89	28.4433	24.95	20.6933	16.22	20.1367	18.69	21.6967	18.5767	19.5967	27.21
Aradu.0HG1Q	0	0	0.0166667	0.0633333	0	0	0.0333333	0	0	0	0	0	0	0	0	0
Aradu.0HJ9G	0.06	0.06	0.18	0	0	0	0	0.03	0	0	0.0666667	0	0.163333	0	0	0
Aradu.0HM6U	8.42333	7.38	13.4467	9.47333	11.37	9.24	10.83	11.05	3.68	3.44	5.17	4.98	5.26	5.35	6.09	6.65
Aradu.0HV8G	1.58	0.896667	2.25333	0	7.61333	2.19667	0.546667	0.04	0.153333	0.686667	1.17333	0	2.70667	1.63	0.51	0
Aradu.0HY3E	2.52	0.396667	0.586667	2.28	4.63333	3.40667	1.18333	0.993333	1.47333	0.16	0	0.516667	1.03	1.95333	0.22	0.163333
Aradu.0I018	7.25	8.26333	10.3167	5.49	6.92667	4.31333	6.57	4.79	2.98333	2.51667	3.35667	2.66333	3.14667	2.71667	2.89	2.62
Aradu.0I1GU	8.48333	9.65667	12.1733	9.66333	4.78333	7.83333	9.23333	5.47333	5.1	4.3	4.79	4.75667	5.46333	4.11333	6.22667	7.36
Aradu.0I1VR	0	0	0	0	0.07	0	0.0366667	0	0	0	0	0.0366667	0	0	0	0
Aradu.0I3GY	0	0	0.01	0	0	0.0366667	0	0	0	0	0.0533333	0	0	0	0	0.0233333
Aradu.0I6XC	0	0	0	0	0	0.0233333	0	0.0233333	0	0	0	0	0	0	0.0233333	0
Aradu.0I740	4.97333	5.48667	2.98	4.56667	10.7167	6.18	5.49667	5.18	1.30667	1.52667	1.94667	1.26667	1.09333	1.32667	1.26333	0.68
Aradu.0IA9Z	10.51	9.86333	13.11	11.57	7.02667	8.66	8.22667	7.01	8.54667	11.2967	12.65	11.35	12.1733	9.75333	12.2533	16.19
Aradu.0IC1L	2.7	2.20333	2.63667	1.93	5.88333	2.78667	3.08667	3.57	2.93667	3.12667	3.72667	3.80333	3.44333	3.26333	3.32667	5.31333
Aradu.0IF2C	0.623333	0.46	1.13667	0.856667	0.283333	0.32	0.673333	0	0.19	0.513333	0.256667	0.0333333	0.203333	0.596667	0.296667	0.03
Aradu.0IH2R	0.19	0.25	0.2	0.263333	0.0666667	0.19	0.106667	0.176667	0.193333	0.16	0.23	0.21	0.31	0.293333	0.25	0.43
Aradu.0IJ43	3.37667	2.49667	3.13	3.06667	1.27667	2	3.67333	2.03333	0.936667	0.64	0.773333	0.546667	0.936667	0.57	0.743333	0.826667
Aradu.0IN20	3.31667	2.36	3.44	3.51333	4.31333	2.92	4.16333	2.87667	1.84	1.53333	2.06333	1.76	1.70333	1.23333	1.66	1.61667
Aradu.0IR2T	22.8867	26.3033	28.19	22.5867	1.82667	9.31667	16.4167	6.44667	5.32	3.79333	2.29333	0.396667	0.59	1.36333	0.65	0.28
Aradu.0IY72	0	0	0.486667	0	0.52	0	0	0	1.49	0	0.586667	0	0.146667	0	0.306667	0
Aradu.0J14C	14.6667	11.4233	22.6467	12.26	1.04	5.00667	9.77333	1.98	1.76	2.12	3.87667	1.55	1.50667	1.36333	2.09333	2.32
Aradu.0J1NB	0	0	0	0	0	0	0	0	0	0.01	0	0	0	0	0	0
Aradu.0J22Z	275.19	240.457	312.813	237.633	337.537	174.723	347.89	347.437	151.057	73.9	100.123	69.36	92.8867	72.5533	97.74	105.377
Aradu.0J2J8	0	0	0.06	0	0	0	0	0	0	0	0	0	0	0	0	0
Aradu.0J322	0	0	0.01	0	0	0	0	0	0	0	0	0	0	0	0	0
Aradu.0J3SA	0.92	0.473333	0	0.0633333	3.9	1.14333	0.1	0.173333	0	0	0	0.143333	1.58	0.26	2.04667	3.63667
Aradu.0J6QE	0.203333	0.133333	0	0.136667	0	0.07	0.143333	0.476667	0.08	0.146667	0	0.0833333	0	0	0.236667	0
Aradu.0J86C	0.213333	0.0666667	0.243333	0.0133333	0.12	0.0133333	0.15	0.0266667	0	0	0	0	0	0	0	0
Aradu.0J8PV	25.0733	25.37	30.9267	24.9667	43.6733	19.2133	32.42	26.9033	9.24667	11.0233	10.3733	11.5333	12.5433	9.28667	13.07	13.7133
Aradu.0J935	0.0366667	0	0	0	0	0	0	0	0	0	0	0	0	0.0433333	0	0
Aradu.0JC72	25.1767	21.7967	20.1733	24.31	117.763	27.6033	40.7867	78.3867	2.4	3.25667	1.72333	2.19667	2.79667	1.8	2.04667	5.35
Aradu.0JD6R	1.88667	1.52333	1.95333	1.48667	1.22	1.44667	1.28333	1.07667	2.50667	1.96333	2.4	3.00667	2.80333	2.20333	2.89	2.66667
Aradu.0JF5C	0.0933333	0	0.01	0.0333333	0	0	0.0166667	0	0	0	0	0	0	0.0366667	0	0.00333333
Aradu.0JH6H	3.92333	3.84333	3.8	3.81	1.48667	2.23667	2.14667	1.77	1.32667	1.42	1.28333	0.51	0.943333	0.836667	0.86	0.713333
Aradu.0JJ1L	0	0	0.0433333	0	0	0	0	0	0	0	0	0	0	0	0	0
Aradu.0JL20	2.39667	1.92667	3.11667	2.48333	3.38667	2.12	2.69667	2.06333	1.2	1.10667	1.79667	1.30333	1.14667	0.89	1.22	2.03667
Aradu.0JT6M	5.62333	9.43333	10.9133	8.89667	0.41	3.89	5.78	3.52333	0.0166667	5.21667	3.25667	2.18667	2.92667	2.27667	1.78667	4.04333
Aradu.0JV1U	8.64	7.17	10.1033	6.57333	7.21667	6.62333	7.15667	4.96	4.28333	5.78667	6.28667	4.55333	5.93333	4.50667	6.12667	5.55
Aradu.0JY98	11.2	10.8133	13.5167	13.57	10.8533	9.26333	12.1567	11.0267	8.49333	6.40667	10.0167	8.35667	9.12	7.32333	9.93333	9.13333
Aradu.0K11B	1.33667	1.20333	2.02	1.40667	0.113333	0.836667	1.01667	0.323333	0.203333	0.433333	0.286667	0.176667	0.3	0.83	0.673333	0.16
Aradu.0K298	16.4167	15.7233	21.5033	14.8267	17.0567	10.7	15.3433	12.5033	5.58333	8.49333	10.04	8.29667	9.95667	6.25	9.78667	11.4333
Aradu.0K464	2.88667	2.13	2.89	2.36667	1.21667	1.56667	3.20333	1.36333	1.22667	1.64333	0.976667	1.29	2.40667	0.873333	2.17333	1.8
Aradu.0K49H	0.146667	0.01	0.27	0.216667	0	0.01	0.136667	0.0466667	0	0.01	0.01	0	0.01	0	0.03	0
Aradu.0K58L	0.08	0	0	0	0	0.0266667	0	0	0	0	0	0	0	0	0	0.246667
Aradu.0K5JL	0	0	0	0	0	0	0.0133333	0	0	0	0	0	0	0	0	0
Aradu.0K64L	13.9967	11.2067	13.02	10.9467	9.69333	12.2067	7.82667	8.17333	8.48	6.48	7.93333	8.11	7.26	6.30333	5.92	7.44
Aradu.0K6UD	4.20667	4.63667	7.00333	3.05333	2.38	2.70333	2.96333	2.15667	2.77333	2.40333	2.81667	2.13	2.44	1.89333	2.42333	2.18333
Aradu.0K8SM	11.51	10.01	14.26	10.4833	6.43333	6.88333	11.4433	6.21	3.16667	4.11	3.72667	2.81667	5.06333	2.93333	4.57	4.63
Aradu.0K9D4	0.413333	0.49	0.306667	0.466667	0.566667	0.366667	0.216667	0.673333	0.736667	0.336667	0.25	0.19	0.0866667	0.33	0.276667	0.12
Aradu.0K9RR	0.0666667	0.306667	0.136667	0.07	0.0366667	0.146667	0.18	0.0333333	0	0	0	0	0	0	0	0
Aradu.0KB9D	23.6067	24.0567	27.4433	16.5467	27.16	14.8733	20.2533	23.0467	9.07667	9.53333	12.7033	5.31333	10.97	6.04667	11.2367	8.29
Aradu.0KB9L	1.51333	1.9	1.1	2.67333	0.176667	0.89	2.85667	1.10333	0.543333	0.406667	0.0833333	0.126667	0.543333	0.163333	0.443333	0.616667
Aradu.0KD0I	0	0	0	0	0	0	0	0	0	0	0	0	0.0233333	0	0.0233333	0
Aradu.0KF8R	0.11	0.09	0.133333	0.103333	0.1	0.0433333	0	0.0566667	0.0133333	0.0133333	0.06	0.126667	0.0466667	0.0866667	0.18	0.0566667
Aradu.0KG04	19.7333	21.1267	7.05	13.9033	31.5333	25.61	22.2667	37.0767	41.38	67.0133	50.16	56.7433	59.83	59.12	56.74	59.0767
Aradu.0KH4T	1.72333	1.28667	2.22333	1.12667	0.776667	1.03667	1.32333	0.7	0.676667	0.59	0.673333	0.616667	0.72	0.6	0.656667	0.73
Aradu.0KI78	3.69667	3.59667	4.11667	3.49667	4.38333	4.02667	5.53	4.94667	5.68	5.05	7.95	6.72333	7.79333	5.34333	9.59333	7.80333
Aradu.0KI7V	2.63333	2.55333	2.13	2.36667	6.54	3.51667	2.52	3.99667	3.09667	3.55	4.44	5.18	6.06667	4.59667	5.79333	4.87667
Aradu.0KQ9H	1.91667	2.10333	0.913333	3.05333	2.77	3.44667	2.78667	2.9	5.65	4.72667	7.02667	5.93667	7.59333	5.58333	8.26	7.53333
Aradu.0KU3F	5.28333	5.26333	4.65667	3.97667	3.52667	4.41333	4.33667	3.62333	3.22	4.62333	4.98667	2.32	2.74	3.84333	3.70333	2.31333
Aradu.0KX1J	8.68333	6.60667	9.67	6.33	2.53	3.20333	6.90333	2.94	2.82	3.07333	2.74	3.14333	2.48	1.80667	2.60667	2.61667
Aradu.0KX8F	0.0333333	0	0	0.103333	0	0	0	0.0666667	0	0	0	0	0	0	0	0
Aradu.0L08N	1.48	2.07	2.49333	0.92	1.23667	0.843333	0.963333	0.91	0.936667	1.2	1.15667	1.27667	1.13667	1.02333	1.15333	1.34333
Aradu.0L0BV	4.33333	4.84	2.88667	5.32	3.35	4.32333	5.07333	4.17	6.27667	4.74333	5.88667	6.10333	7.27	5.16333	6.53333	6.85
Aradu.0L0WF	0.233333	0	0.0733333	0	0	0	0	0	0.173333	0.08	0	0	0	0	0	0
Aradu.0L20U	3.73	2.47	2.94	4.04333	1.75333	3.28	4.02	2.76333	1.41333	1.82	1.76333	1.25	1.54333	0.93	1.89	1.84
Aradu.0L3H6	0.22	0.1	0.0733333	0	3.35	0	3.34667	2.70667	0.0333333	0	0	0.0133333	2.41667	0.0166667	2.10333	2.04667
Aradu.0L548	11.3033	9.54333	12.8367	1.65333	10.7767	2.26667	14.1233	9.94333	9.25	6.46333	9.41	2.97	7.77333	2.57	9.79333	12.2833
Aradu.0L5LS	0	0	0.0333333	0	0	0	0	0	0	0	0	0	0	0	0	0.0733333
Aradu.0L5VK	0.0433333	0	0	0	0	0	0	0	0	0	0	0	0	0	0	0
Aradu.0L627	0.0366667	0.0533333	0.14	0.04	0	0.01	0.09	0	0.02	0	0	0.07	0.12	0.02	0.0733333	0.07
Aradu.0L6XH	1.14333	1.08	1.72333	0.926667	1.44333	0.576667	1.10667	0.613333	0.203333	0.36	0.08	0.176667	0.183333	0.383333	0.176667	0.203333
Aradu.0L772	0.08	0.08	0.08	0.05	0.116667	0.0666667	0.116667	0.0666667	0.0333333	0.0366667	0.05	0	0.0166667	0	0	0.05
Aradu.0L7Y0	7.33667	6.47	8.48	8.23667	9.50333	6.46333	8.40667	4.74667	3.28667	3.18	4.19333	4.55667	3.64333	3.33667	3.56333	6.07667
Aradu.0L97P	0	0.03	0	0.02	0	0	0.04	0	0	0	0	0	0	0	0	0
Aradu.0L9GE	5.03	4.29667	6.44	6.14333	3.55	3.53333	7.8	3.92667	1.64667	1.21	1.54333	1.04667	1.59333	0.613333	2.2	1.97
Aradu.0L9GG	0.266667	0.203333	0.49	0.223333	0.163333	0.13	0.176667	0.3	0.0166667	0.04	0	0.0266667	0.0366667	0.09	0.11	0.103333
Aradu.0LB5P	9.39	8.66333	8.84667	12.4733	0.55	7.04667	10.6967	4.40333	2.65333	2.60667	2.37667	2.61	3.39333	3.61333	6.8	2.23333
Aradu.0LC45	9.09333	8.07333	10.6833	10.61	3.20667	8.08667	8.38333	4.12	5.56	6.14	6.22667	4.68	5.68333	4.14333	6.01333	6.24
Aradu.0LC5Q	9.94667	10.8667	11.5267	12.2567	10.2433	8.09	13.5	11	4.61	3.48667	4.71333	4.52	5.10667	3.52667	5.07667	6
Aradu.0LD5G	0	0	0	0.0633333	0	0	0.136667	0.126667	0	0	0	0	0.0733333	0.0766667	0	0
Aradu.0LF9F	9.00667	6.29	4.49333	8.08333	13.89	9.03667	7.10333	7.90667	6.74667	4.15667	4.55333	5.19	8.39	5.30667	6.42	7.58667
Aradu.0LH9P	0.0266667	0.00666667	0	0.00333333	0.01	0	0.0633333	0	0	0.0266667	0	0	0	0	0	0
Aradu.0LK1J	4.82667	3.96	5.75	5.01	1.67	2.70333	3.75333	2.49667	1.53333	1.62333	1.73	2.15333	2.17667	1.98667	2.11333	2.15
Aradu.0LN4T	0	0.403333	0	0.176667	0.29	0.18	0.06	0.113333	0	0	0.126667	0	0	0	0	0.316667
Aradu.0LP2R	0	0.0733333	0	0	0	0.02	0	0	0	0	0	0	0	0	0	0
Aradu.0LP44	0.163333	0.0466667	0.146667	0.0666667	0.42	0.0466667	0.246667	0.0633333	0	0	0.0766667	0	0.146667	0	0	0.09
Aradu.0LP8B	0.136667	0.34	0.256667	0.04	0	0.163333	0.143333	0.136667	0.33	0.52	0.87	0.773333	0.44	0.51	0.293333	0.12
Aradu.0M1UL	0.98	1.08667	0.51	2.87	0.29	2.47333	1.42667	1.11667	1.25333	0.893333	0.566667	0.566667	0.713333	0.82	0.963333	0.666667
Aradu.0M2KF	0.18	0.183333	0.163333	0.123333	0.116667	0.22	0.19	0.0666667	0.25	0.27	0.28	0.0966667	0.0966667	0.186667	0.12	0.05
Aradu.0M33I	2.55	2.50667	3.34	2.28667	2.51333	1.98667	2.38667	1.93333	0.866667	1.68667	2.02667	1.30333	1.59333	1.18	1.67667	1.75
Aradu.0M35T	0.09	0.36	0.2	0.03	0.06	0.18	0.21	0.35	0	0.16	0.126667	0	0.0933333	0	0.0966667	0.03
Aradu.0M36Q	0	0.0566667	0.0366667	0	0	0	0	0	0	0	0	0	0	0	0	0
Aradu.0M3HI	0.0966667	0.143333	0.72	0.146667	0.04	0.04	0.0833333	0.08	0.0866667	0.0266667	0	0	0.03	0	0	0.0133333
Aradu.0M5LW	3.77	3.82	3.96333	4.16	5.28	3.85667	4.15	3.51667	2.62667	2.74	3.44	2.72333	2.76667	2.52	3.29333	3.18333
Aradu.0M659	7.12	5.91	10.8333	5.16	1.79667	4.50333	4.64	2.07	2.86	2.97333	4.4	2.87333	2.65333	3.31667	3	3.25667
Aradu.0M8MM	0	0	0.0833333	0	0	0	0	0	0	0	0.21	0	0	0	0	0
Aradu.0M8VI	1.22667	0.893333	1.27	1.26667	7.22667	2.28667	1.40667	3.64333	0.726667	0.673333	1.50667	2.02	2.46	1.72	2.23667	2.82
Aradu.0M9DQ	0	0	0	0	0	0.0166667	0	0	0	0	0	0	0	0	0	0
Aradu.0M9X8	0.593333	1.05	0.28	2.69667	0	2.33	0.873333	1.40667	0.776667	0.79	0.756667	0.46	0.733333	0.52	1.76667	0.946667
Aradu.0ME3H	2.57333	2.14333	3.32333	2.97	5.84	2.81	3.90333	3.64333	1.15	1.09	1.56	1.71333	2.03667	1.44667	2.03	1.88333
Aradu.0ME59	6.68	8.28667	8.43667	5.81667	13.1233	5.60667	8.40333	7.04	3.21	2.96	3.59	3.49	3.38333	2.97333	4.02333	4.26
Aradu.0MF46	2.01333	2.2	2.71667	1.74	2.19333	2.36667	1.72333	1.13667	1.90667	2.09667	3.77333	2.21667	3.07	2.61	3.36667	2.9
Aradu.0MI01	0.153333	0.09	0.64	0.426667	0.196667	0.19	0.206667	0.196667	0	0.0333333	0.506667	0.27	0.133333	0.0366667	0.13	0
Aradu.0MI76	0.313333	0.436667	0.28	0.496667	0.533333	0.566667	1.82667	0.843333	0.226667	0	0	0	0.0733333	0	0.08	0
Aradu.0MJ0X	0.106667	0.0533333	0.12	0.0733333	0.0366667	0.0733333	0.123333	0.193333	0.0566667	0.0933333	0.0566667	0	0	0.04	0.116667	0.02
Aradu.0MN7Q	0	0	0	0	0	0	0	0	0	0	0	0	0	0	0	0.0466667
Aradu.0MP9W	0.116667	0.136667	0.316667	0.193333	0	0.03	0	0.0666667	0	0.00666667	0.0133333	0	0	0	0	0.00666667
Aradu.0MS0A	2.44	2.52333	2.90333	2.61333	1.73	1.79333	2.92333	1.38	1.92333	1.4	1.91333	1.44667	1.73	1.95667	2.72333	1.71667
Aradu.0MW4L	3.00333	2.64	4.29	3.01	3.10667	2.59	3.52667	2.13	1.78333	1.58	2.46333	1.34667	2.57	2.11667	2.08333	2.1
Aradu.0N1XE	188.813	179.12	194.617	223.743	118.253	101.723	209.213	162.143	34.45	45.38	23.39	32.79	45.3367	27.3633	49.0433	53.8933
Aradu.0N4LI	0.36	0.36	0.296667	0.61	0.3	0.186667	0.32	0.12	0	0.26	0.606667	0.206667	0.0666667	0	0.206667	0
Aradu.0N518	25.6767	27.2933	28.94	23.9867	2.49333	11.2667	20.3833	10.8533	6.6	3.73333	2.39667	0.726667	1.86667	1.17	0.9	2.54667
Aradu.0N5UN	0	0	0.08	0	0	0.176667	0.09	0.0833333	0	0.09	0	0.42	0	0	0	0
Aradu.0N6WQ	3.08667	2.95	2.42667	3.66333	3.32	2.75	4.29667	2.94333	1.86667	2.6	2.56333	2.40667	2.85	1.86	3.12333	3.92
Aradu.0N756	0	0	0.00666667	0	0	0	0.0233333	0	0	0	0	0	0	0	0	0.00333333
Aradu.0NA24	4.29667	3.78333	4.99	4.78333	13.87	4.95667	5.52667	8.10333	1.31333	1.50333	2.02667	2.23	3.24	2.18333	3.12	3.49333
Aradu.0NC5M	0	0.103333	0	0.0166667	0	0.0866667	0	0	0	0	0.0766667	0.0733333	0.02	0.09	0	0.0533333
Aradu.0NE9W	11.08	10.41	14.88	7.92333	14.4633	7.11333	10.4267	8.93667	7.31	6.53333	9.35333	4.77	6.40333	5.90333	5.95	5.27333
Aradu.0NR0Q	18.9367	20.56	24.5167	17.3333	23.7267	15.04	19.3167	18.06	7.46	7.94	10.36	7.91333	9.26667	8.18333	9.24333	9.35
Aradu.0NR7F	27.5333	27.48	38.2967	26.2033	23.1067	18.9167	29.9133	19.13	12.86	14.6267	15.3833	13.9467	15.0567	12.6767	15.7767	15.61
Aradu.0NY83	1.61333	0.913333	3.17333	3.37667	0.84	1.16333	1.75667	1.03333	0.48	1.21667	0.62	0.976667	2.51667	0.736667	2.52333	3.63667
Aradu.0NY8Y	17.4833	15.8833	25.57	15.9933	26.7267	12.4067	21.4467	29.9467	6.36667	5.27667	8.50333	5.84667	5.54333	3.90667	5.07	6.14667
Aradu.0P18M	0	0	0	0	0	0	0.106667	0	0	0	0.03	0	0	0	0	0
Aradu.0P34X	5.14333	4.45	7.19333	4.28	3.71667	3.29667	3.70333	3.38	2.54667	2.70667	4.42667	2.39	2.43	1.97	3.10667	3.07333
Aradu.0P3GB	0.13	0.13	0.15	0.07	0.16	0.08	0.02	0.11	0.03	0.03	0.1	0.0866667	0.05	0.123333	0.01	0.113333
Aradu.0P6EN	4.05333	3.85333	5.57667	3.54333	1.46	2.35667	3.14333	1.63	1.93333	1.89	2.45333	1.55333	2.22667	1.72333	2.27333	2.31333
Aradu.0P7PW	0.0366667	0.01	0.01	0.0366667	0.00666667	0.02	0	0	0	0.0333333	0.01	0	0	0.0133333	0	0
Aradu.0P877	0.1	0.0833333	0.183333	0	0	0	0.0233333	0	0.07	0.0633333	0	0	0	0	0	0
Aradu.0P8B7	14.88	12.9333	10.7533	16.08	7.5	11.7167	14.4533	9.12667	7.84	8.19	8.47	6.19333	8.27333	6.99667	9.67	11.15
Aradu.0P8G3	8.58667	7.19333	11.7367	6.96667	6.18333	5.61	7.47333	5.99	4.76333	3.73333	3.98333	3.41	3.52	2.8	3.87333	3.12667
Aradu.0P96E	0	0	0	0	0	0	0	0	0	0.08	0	0	0	0	0	0
Aradu.0P9WS	10.4233	10.86	12.3533	10.6133	7.13333	7.10333	9.98	9.19333	5.61667	6.53667	6.45333	6.55333	5.78667	5.01333	5.86333	8.57
Aradu.0PC6S	4.84333	4.54333	6.85333	5.17	5.15667	3.29333	5.38	5.15	2.79	2.04	3.62333	2.94	2.75667	1.93333	2.75333	2.97667
Aradu.0PH5I	1.18333	1.20333	1.59667	1.16	0.963333	1.26667	1.33	0.506667	2.56333	2.19667	2.98	2.26667	1.97333	2.3	2.18667	2.79333
Aradu.0PI99	7.25	4.67333	11.1967	3.43667	4.03	2.11333	4.02	5	0.623333	0.643333	1.63333	0.826667	1.09333	0.503333	1.27	1.59667
Aradu.0PL1F	7.34333	6.74667	7.08	8.00333	3.11	5.43667	6.39667	3.98	2.77	2.22667	1.91	1.84	2.72667	2.03333	2.27333	2.66
Aradu.0PQ9M	103.693	124.033	132.257	122.36	41.6567	76.59	109.743	60.0733	28.67	52.0933	37.1033	29.3567	49.1933	26.0833	54.54	47.7833
Aradu.0Q04D	0.0466667	0.146667	0.08	0.0333333	0.0333333	0.0166667	0.0333333	0.08	0	0.05	0	0	0	0	0	0
Aradu.0Q088	9.34667	7.34667	7.72667	9.43333	13.7933	8.33667	11.5933	11.5267	6.81667	5.95333	8.14667	8.58667	9.13333	7.18667	11.8933	11.7333
Aradu.0Q16W	0.156667	0.0666667	0.103333	0.106667	0.103333	0.103333	0.206667	0.08	0.263333	0.0133333	0.446667	0.26	0.156667	0.14	0.213333	0.276667
Aradu.0Q24B	14.2	14.4733	18.4133	13.9333	9.18	10.6367	14.2	11.0833	9.58	8.82667	14.1067	10.9133	12.6867	9.78	13.4133	13.4
Aradu.0Q24I	0.38	0.276667	0.24	0.0566667	0.0966667	0.366667	0.313333	0.336667	0.0133333	0.0666667	0	0	0.0133333	0	0	0.156667
Aradu.0Q3CR	0.0566667	0.106667	0.166667	0.0566667	0	0.0366667	0.04	0	0.236667	0.136667	0.24	0.12	0.156667	0.31	0.12	0.0966667
Aradu.0Q55F	3.09	2.85333	4.15333	2.98333	5.21333	2.30667	2.68333	3.68333	1.94	1.53333	2.18667	1.23667	2.16667	0.996667	2.27	1.90333
Aradu.0Q5DW	1.20333	1.64	1.67333	1.12333	0.73	0.86	0.986667	0.446667	0.646667	0.36	0.38	0.53	0.973333	0.393333	0.5	0.893333
Aradu.0Q5NS	0.02	0.02	0.1	0.08	0.06	0.123333	0.143333	0.22	0.0233333	0.196667	0.0466667	0.02	0.0833333	0.0666667	0.133333	0.0833333
Aradu.0Q6Y1	0.48	0.38	0.58	0.53	0.196667	0.51	0.203333	0.4	0.116667	0.133333	0.266667	0.193333	0.0966667	0.153333	0.08	0.246667
Aradu.0Q76K	0.05	0.0333333	0.143333	0.0466667	0.03	0	0.116667	0	0	0.0533333	0.02	0	0.01	0	0.01	0
Aradu.0Q8PA	0.613333	0.823333	1.36667	0.71	0.75	0.513333	0.383333	0.25	1.10333	1.03667	1.56667	1.13333	1.16333	1.37333	1.87667	2.09333
Aradu.0Q8WY	0.04	0.0566667	0.24	0.33	0.206667	0.06	0.213333	0.186667	0.04	0	0	0.0633333	0.06	0	0.02	0.116667
Aradu.0Q9GS	0.04	0.06	0.283333	0	0	0	0.0633333	0	0.03	0	0.01	0.01	0.0333333	0	0.0233333	0
Aradu.0QE03	0.0966667	0.11	0.16	0.09	0.226667	0.0866667	0.196667	0.243333	0.0366667	0.0666667	0.23	0.123333	0.163333	0.0566667	0.19	0.296667
Aradu.0QF6H	4.59	4.88	4.70333	4.46333	3.26	3.71333	4.42333	3.97667	2.69667	2.1	2.74	2.89667	2.19	2.23667	2.56	2.63
Aradu.0QH33	0.133333	0	0.126667	0	0	0	0	0	0	0	0	0	0	0	0	0
Aradu.0QJ0H	5.7	5.42	7.35333	6.31667	12.01	5.38	10.7167	11.1733	3.33667	2.35333	2.82667	2.49	3.07	1.93667	2.50333	4.74333
Aradu.0QN5D	8.16667	7.08	13.9833	7.88667	4.05	3.80667	8.27333	3.66	1.38	2.46333	2.55667	1.04333	1.62	1.11333	1.76333	1.59667
Aradu.0QP9J	3.40667	2.93667	2.66667	3.63	2.81	4.21	4.39333	4.47333	2.39	2.68333	2.72667	2.72667	4.32	3.01333	3.80667	2.43333
Aradu.0QQ3Z	15.08	16.1567	10.3633	18.3567	30.9033	17.4367	24.43	22.01	10.3	9.76667	7.86667	10.8433	9.66667	10.7733	10.78	9.72333
Aradu.0QZ0H	0.696667	0.926667	0.54	1.16	0.88	0.926667	0.933333	1.31333	0.533333	0.83	1.27333	0.756667	0.646667	0.7	1.10333	1.29
Aradu.0R03A	0	0	0.26	0.0466667	0.18	0.136667	0.0466667	0.0866667	0	0.143333	0.146667	0	0.0466667	0	0.15	0.143333
Aradu.0R0X2	0	0	0.01	0	0	0	0	0	0	0	0	0	0	0	0	0
Aradu.0R12J	2.20667	2.61667	3.02333	3.01667	3.09667	3.54667	2.89667	2.84	2.49667	2.92	3.50333	3.02667	2.85667	2.36333	2.88333	2.60333
Aradu.0R1RJ	0.0166667	0.0133333	0.02	0.0233333	0.00666667	0.05	0.0666667	0	0.0466667	0.00666667	0.116667	0.0666667	0	0.0233333	0.166667	0
Aradu.0R2T7	3.06333	2.79667	4.47333	5.39667	6.62667	3.07333	7.61	2.48667	0.37	0.956667	0.3	0.433333	0.853333	0.54	0.563333	0.62
Aradu.0R425	0.0466667	0.0366667	0.316667	0.0866667	0	0.0366667	0.176667	0.0366667	0	0	0	0	0	0	0	0.0366667
Aradu.0R4PI	1.65333	1.70667	1.91	1.53	0.223333	0.553333	1.23	0.73	0.19	0.693333	0.5	0.236667	0.713333	0.236667	0.473333	0.593333
Aradu.0R5G8	0.14	0.153333	0.18	0.0233333	0.24	0.266667	0.22	0.0466667	0.0233333	0	0.0766667	0.206667	0.103333	0.0533333	0.0266667	0
Aradu.0R5JC	0.16	0.106667	0.57	0.24	0.0266667	0.216667	0.08	0.0566667	0.0866667	0.0433333	0.0866667	0.19	0.153333	0.296667	0.0266667	0.0666667
Aradu.0R5SE	0.06	0.183333	0.113333	0.1	0.0266667	0.0733333	0.12	0.0433333	0.0633333	0.04	0.00666667	0.05	0.0866667	0.0266667	0.03	0.0166667
Aradu.0R5VG	19.6033	23.1867	24.3	16.7133	33.7233	13.9267	21.6	20.5367	15.9233	5.61333	8.30667	6.63667	7.82333	6.53	8.25667	8.25
Aradu.0R94J	1.68667	2.74333	3.75667	1.45	5.90667	3.18333	3.50333	3.87333	2.06	1.96	3.85333	2.54667	2.07	4.06333	3.61333	1.73667
Aradu.0R9W1	20.5667	22.0067	30.9367	35.4033	41.1633	32.6433	54.3567	31.7	4.26667	15.62	14.6867	13.8633	27.4233	11.7967	20.7633	24.5433
Aradu.0RA4R	2.33667	2.14333	2.59667	2.26	0.45	1.51	1.25	1.36	0.796667	1.41667	1.05333	0.996667	0.473333	0.993333	0.693333	1.45
Aradu.0RF66	0.82	0.5	1.44	0.64	0.363333	0.45	1.01	0.483333	0.343333	0.49	0.433333	0.46	0.546667	0.283333	0.663333	0.416667
Aradu.0RF9R	0.0466667	0	0.09	0.113333	0.156667	0.0233333	0.116667	0.0233333	0	0	0.0466667	0.07	0.0466667	0.05	0	0.0466667
Aradu.0RG1D	0.94	0.613333	0.91	0.28	0.51	0.28	0.553333	1.52333	0.353333	0.313333	0.68	0.333333	0.223333	0.0966667	0.336667	2.2
Aradu.0RQ1E	0	0	0.00666667	0	0.0166667	0	0	0	0	0	0.01	0	0	0.0166667	0	0
Aradu.0RW41	0.676667	0.573333	1.30333	0.603333	0.403333	0.363333	0.84	0.483333	0.223333	0.283333	0.296667	0.25	0.213333	0.146667	0.19	0.166667
Aradu.0RY0N	5.03	4.22	7.30333	3.48667	3.02	2.49	5.42667	2.53	1.94333	1.98333	5.02333	1.35	6.54	1.66333	6.28	7.52333
Aradu.0S05J	1.69667	1.45667	2.34667	1.90667	2.11333	2.12667	2.28	0.906667	3.05333	2.84333	3.48667	3.51333	3.04667	2.79	2.94333	3.09
Aradu.0S0RH	0	0.0333333	0.0333333	0	0	0	0	0	0	0	0	0	0	0	0	0
Aradu.0S3RJ	0.0433333	0	0.0333333	0.0366667	0	0.01	0.01	0.0433333	0.01	0	0	0	0	0	0	0.0166667
Aradu.0S5ZU	0.133333	0.06	0.343333	0.02	0	0	0.02	0	0	0	0	0	0	0	0	0
Aradu.0S6II	0.02	0.08	0.14	0.02	0.0866667	0.02	0.04	0.0466667	0.0666667	0.02	0.04	0.0666667	0.02	0.143333	0.02	0.253333
Aradu.0S6LE	0	0	0	0	0	0	0.0133333	0	0	0	0	0	0	0	0	0
Aradu.0S7BE	0	0	0	0.0533333	0	0	0	0	0	0	0	0	0	0	0	0
Aradu.0S9KB	0	0	0.13	0	0	0	0.21	0	0	0	0	0	0	0	0	0
Aradu.0S9RM	3.06333	2.97333	4.04333	2.61333	4.35333	3.50667	2.6	1.77333	4.88667	4.39667	7.95	5.88333	6.49333	6.28	6.01	6.18667
Aradu.0SC6H	5.08667	3.37	5.57	3.25	6.97667	2.63333	4.58667	4.17667	1.29333	0.74	0.673333	0.706667	0.8	0.386667	0.45	1.38
Aradu.0SE2F	1.66	1.71333	2.8	1.77667	0.363333	0.766667	1.97667	0.543333	0.213333	0.466667	0.353333	0.233333	0.443333	0.246667	0.513333	0.283333
Aradu.0SM3T	2.87333	4.07	6.19667	4.37333	4.78333	3	9.9	3.85333	0.01	2.84333	2.46667	0.553333	3.65333	0.796667	3.49	1.00667
Aradu.0SN1Y	0.633333	0.48	0.53	1.21333	0.0666667	0.696667	1.02333	0.323333	0.0633333	0.163333	0.136667	0.04	0.0566667	0.116667	0.0466667	0.0533333
Aradu.0SU0K	0.173333	0.453333	0.306667	0.636667	0.0366667	0.29	0.146667	0.21	0.343333	0.0766667	0.113333	0.266667	0.676667	0.16	0.356667	0.183333
Aradu.0SV2V	2.62333	2.30333	2.37667	2.83	1.02333	2.45	2.37667	1.45	0.366667	0.79	0.61	0.743333	1.12333	1.06667	1.27333	0.666667
Aradu.0T1AL	5.03667	4.17333	5.01333	5.09	3.02	4.37	5.10333	3.52667	2.54667	2.51667	2.48	2.17	2.17333	1.98	2.18	1.86667
Aradu.0T2E4	0.0433333	0.0133333	0.04	0	0.0366667	0.00666667	0.05	0	0	0.00666667	0	0	0	0.00666667	0	0
Aradu.0T2FP	21.06	15.9867	18.88	21.7233	25.3533	14.5567	23.2733	20.7133	7.58333	6.96667	6.55	7.68	7.57333	5.64333	8.47	8.95333
Aradu.0T3JK	0	0	0	0	0	0	0.05	0	0	0.1	0.153333	0	0.103333	0.106667	0.37	0
Aradu.0T5X0	0.0333333	0	0	0	0	0	0	0	0	0	0	0	0	0	0	0
Aradu.0T5YP	1.03	0.48	0.896667	0.96	0.516667	0.976667	0.823333	0.503333	0.686667	0.883333	1.02667	0.65	0.726667	0.65	1.33333	1.11333
Aradu.0T6EN	0.06	0	0	0	0.03	0.123333	0	0	0.0633333	0.03	0.0666667	0.163333	0.0333333	0.0666667	0.133333	0
Aradu.0T6MF	2.39667	1.89333	2.65333	2.25	3.01667	2.07333	1.98667	1.26667	1.88333	2.30333	2.15333	2.27	2.26	1.63333	2.69	2.52333
Aradu.0TA4H	0	0	0.0166667	0	0	0	0	0	0	0	0	0	0	0	0	0
Aradu.0TE5D	39.2633	38.4867	53.5	35.17	23.2067	25.45	37.47	27.6867	21.0367	17.9967	18.6433	12.9367	16.15	11.4333	17.9167	19
Aradu.0TS71	3.83333	4.36667	5.75667	4.43667	0.29	3.37	3.35667	1.95667	1.94333	2.80667	2.79	1.49	2.32333	1.9	3.32	1.54333
Aradu.0TT9A	0.43	0.28	1.12667	0.19	0.37	0.133333	0.316667	0.173333	0.03	0.0266667	0.0566667	0.0266667	0	0	0.0133333	0.0833333
Aradu.0TU0Y	140.33	138.647	120.843	136.237	154.54	97.71	146.557	136.267	52.0467	48.6667	49.9933	37.6833	51.79	41.9	55.47	56.3533
Aradu.0U1AX	0.0266667	0.0466667	0	0.02	0	0.0166667	0	0	0	0.00666667	0.00666667	0	0	0.00666667	0	0
Aradu.0U5ND	36.9433	36.1	53.7367	42.3633	17.6167	27.9967	41.8	24.0733	21.4	17.6267	24.3267	15.4667	20.9667	13.7633	22.7667	22.1867
Aradu.0U66V	286.523	267.327	209.733	317.75	86.0533	167.397	284.993	165.33	26.1667	50.0767	16.6967	13.92	18.4033	21.9167	19.8767	19.55
Aradu.0U7B0	0	0	0	0	0.18	0	0	0	0	0	0	0	0	0	0	0
Aradu.0U7X8	5.97333	5.78333	8.92333	4.49	6.25333	0.733333	5.38667	3.98	8.52333	9.12333	11.1867	8.09	9.15667	2.21	9.28667	7.35
Aradu.0U9QL	9.26667	8.87333	11.0333	9.03333	9.63333	7.20333	11.2233	9.65333	4.6	3.49667	4.04	3.42667	5.74333	3.48667	6.11	6.5
Aradu.0UC7C	0.666667	0.873333	1.08333	0.59	0.826667	0.906667	0.506667	0.4	0.486667	0.533333	0.95	0.52	0.703333	0.623333	0.58	0.643333
Aradu.0UE15	1.80333	1.67	3.21	1.34	1.14333	0.906667	1.58667	0.993333	0.673333	0.663333	1.42667	0.57	0.74	0.536667	1.05	1.15
Aradu.0UF1D	0.0333333	0.09	0	0	0	0	0	0	0	0	0	0	0	0	0	0
Aradu.0UH5R	0.593333	0.716667	0.873333	0.58	0.983333	0.673333	0.603333	0.683333	0.373333	0.376667	0.356667	0.15	0.686667	0.296667	0.153333	0.243333
Aradu.0UQ73	0	0.14	0	0	0	0	0	0	0	0	0	0	0	0	0	0
Aradu.0US4M	0.0733333	0.05	0.436667	0.39	0.0733333	0.27	0.4	0.22	0	0.42	0.276667	0.393333	0.546667	0.19	0.356667	0.273333
Aradu.0UT4V	4.4	3.75	4.52333	0	6.99333	0.04	4.35667	0.0366667	3.01	3.63333	5.62667	0	2.71	0	2.78	0
Aradu.0UT8M	0	0	0	0	0	0	0	0	0	0	0.13	0	0	0	0	0
Aradu.0UW7J	43.8767	41.2467	42.0867	43.3833	17.8467	22.69	38.45	25.7233	11.3267	6.34667	3.49667	4.19667	5.12667	3.57333	4.42667	4.59333
Aradu.0UY83	0.273333	0	0.0433333	0.136667	0.37	0.0933333	0.24	0.0466667	0	0.61	0.05	0.88	0.903333	0.536667	0.206667	0.79
Aradu.0V01P	0.85	0.8	2.79333	1.08333	0.39	0.94	0.98	1.15333	0.65	1.19333	1.34333	0.926667	1.13333	0.826667	0.846667	1.59333
Aradu.0V0CY	0.34	0.07	0.196667	0.253333	0.256667	0.183333	0.123333	0.14	0	0.08	0.306667	0	0	0	0	0.0366667
Aradu.0V0HJ	53.7067	35.1233	71.1867	90.4567	102.577	65.4133	79.45	82.4867	36.4	15.97	40.4833	36.8933	35.7367	30.9967	38.3367	42.2233
Aradu.0V15P	2.01	2.10667	2.64	2.36667	1.97	1.37667	1.94667	2.82667	1.34667	0.89	1.64667	1.29333	0.39	0.673333	1.24	1.31333
Aradu.0V2LT	0	0	0	0.146667	0	0	0	0	0	0	0	0	0	0	0	0
Aradu.0V3J8	0.01	0.04	0.0766667	0	0.01	0.01	0.04	0	0.0233333	0.01	0	0	0	0.01	0.0433333	0
Aradu.0V3TN	0	0	0	0.00666667	0	0.00333333	0	0	0	0	0	0	0	0	0	0
Aradu.0V5C2	3.47333	2.85333	1.69333	2.12	18.51	4.33333	3.82	8.84667	1.72333	1.54	1.19333	2.47	2.59	1.11667	1.85	3.98667
Aradu.0V7QP	0.636667	0.526667	0.983333	0.79	1.14667	0.683333	1.21333	0.996667	0.116667	0.176667	0.03	0.0633333	0.21	0	0.156667	0.146667
Aradu.0V7ZE	65.58	54.1967	28.62	116.587	24.4433	95.78	88.4533	80.4367	18.7967	14	8.34667	9.31333	11.72	13.9067	9.29667	9.95667
Aradu.0V9QN	3.74	3.48667	4.33333	3.54667	2.84333	3.35333	3.75333	1.94667	1.34	2.48667	2.30667	1.54667	1.60667	2.00333	2.29	2.01333
Aradu.0VE03	2.06	1.88	3.13333	1.83	2.18667	1.60667	1.70667	1.29333	1.63	1.00333	1.58333	0.923333	1.54	1.05667	1.43333	1.66667
Aradu.0VF1H	0.07	0	0.0133333	0.0733333	0.03	0.0333333	0.12	0.0133333	0.03	0.173333	0.05	0.0333333	0.203333	0.0166667	0.196667	0.0633333
Aradu.0VM7C	3.51333	3.73	5.36	3.07	5.49333	3.66	3.56333	2.78333	4.82667	4.68	6.51	6.1	4.97	5.73333	5.32333	6.15
Aradu.0VN2L	0.243333	0.206667	0.0166667	0.113333	1.51667	0.166667	0.15	0.303333	0.136667	0.503333	0.603333	0.53	0.973333	0.18	2.2	1.53667
Aradu.0VP21	1.14333	0.326667	0.926667	2.97667	6.97667	0.226667	3.00667	2.41667	0.353333	0.633333	7.80333	8.90333	10.2567	0.683333	12.0167	9.22333
Aradu.0VP5J	8.91667	7.21333	11.0967	7.93333	3.74333	7.68	9.12333	5.30667	4.85667	5.57667	6.43	4.59667	5.66333	4.91667	6.17333	5.85667
Aradu.0VT9B	1.74333	1.58	2.14	1.71333	1.6	1.3	1.44333	1.4	0.76	0.666667	1.01333	0.556667	0.8	0.753333	0.803333	0.753333
Aradu.0VY5S	4.26	3.97333	6.04333	3.05333	1.44333	2.81	3.69	2	3.83333	3.36	5.95333	4.71667	5.62333	4.52	5.43667	5.88333
Aradu.0W0HH	0.02	0.146667	0	0.05	0	0	0	0	0	0	0.03	0	0.0533333	0.0266667	0.0666667	0
Aradu.0W21Q	0	0	0	0	0	0	0	0	0	0.0733333	0	0	0	0	0	0
Aradu.0W21T	0	0.0233333	0	0	0	0.0366667	0	0	0	0	0	0	0	0	0	0
Aradu.0W3IT	1.17	0.996667	2.37333	0.63	1.15333	0.37	1.67	0.446667	0	0.526667	0.393333	0.0933333	0.77	0.143333	0.563333	0.156667
Aradu.0W5FV	5.48333	5.97667	9.1	4.85333	4.01333	3.05667	5.12667	3.48333	2.61333	2.26667	2.72333	2.06667	3.15667	2.08333	3.15	3.23333
Aradu.0W71J	1.35667	1.22333	1.15333	1.41	1.11333	1.26333	1.72333	1.13	0.736667	0.86	0.856667	0.916667	0.9	0.7	1.10333	1.25333
Aradu.0W76I	4.40667	2.86667	2.83	4.18667	5.6	5.29333	4.67	5.66333	6.38667	3.69	6	9.03667	6.67333	6.04	7.28667	6.44333
Aradu.0W9H3	5.77	3.73667	4.14667	5.28667	6.44	4.79667	5.90333	5.64667	4.23	4.65	5.59333	6.27333	7.67667	4.83667	6.33667	8.31667
Aradu.0WA6T	116.393	100.377	165.58	125.343	31.2733	56.6967	112.977	55.8167	42.24	23.5967	26.6733	27.7933	35.7033	26.6133	33.5167	35.5267
Aradu.0WJ0J	0	0	0	0	0	0	0.0566667	0	0	0	0	0	0	0	0	0
Aradu.0WM6L	0	0	0	0.01	0	0.0166667	0.02	0	0	0.03	0.0266667	0	0.01	0	0	0
Aradu.0WP1T	5.39333	4.47333	8.87	4.16333	6.13	3.25333	5.87333	5.70333	1.93667	1.52667	2.66667	1.46667	2	1.28	1.38333	2.42667
Aradu.0WU0I	0.523333	0.183333	0.143333	0.37	0.11	0.453333	0.453333	0.183333	0.486667	0.476667	0.356667	0.366667	0.513333	0.34	0.616667	0.89
Aradu.0X029	7.18667	7.49333	10.0233	6.9	5.32667	4.39667	5.80333	4.95	5	3.81667	4.84333	3.91333	4.76333	3.21	4.98333	4.85333
Aradu.0X03H	0.146667	0.193333	0.333333	0	0	0.103333	0.153333	0	0	0	0	0	0	0	0	0
Aradu.0X3DX	0.856667	0.163333	0	0.12	0	0.0666667	0.19	0.163333	0	0	0	0.0933333	0.0166667	0.0733333	0.0433333	0
Aradu.0X3U2	0	0.153333	0	0.0266667	0	0	0	0	0	0	0	0	0.0266667	0	0	0
Aradu.0X4TI	0.156667	0.113333	0.08	0.12	0.173333	0.1	0.1	0.453333	0.0366667	0.0533333	0.02	0.0233333	0.0633333	0.00666667	0.0366667	0.253333
Aradu.0X4TZ	0	0.0833333	0	0	0	0	0.253333	0.0533333	0	0	0	0	0	0	0.06	0
Aradu.0X68Q	3.37	3.02667	1.38333	3.17667	30.4567	6.37667	7.27	15.86	2.90667	1.32	2.2	3.50333	1.10667	3.18	2.32333	2.81667
Aradu.0X6PQ	5.33667	5.01333	5.30667	5.12667	5.63333	4.72	5.77667	4.71667	1.91	2.52333	2.03333	2.05	2.11	1.96	2.31667	2.16
Aradu.0X7IX	18.0933	13.2567	16.48	17.1567	13.8967	14.4067	13.4167	14.1633	11.1367	8.08333	8.18667	10.3667	11.7633	9.09667	11.5967	12.78
Aradu.0X9JH	2.47333	3.23	4.17	2.59	6.79	2.43	3.61	3.79333	0.763333	0.923333	1.06	0.876667	0.97	0.893333	1.07667	1.20667
Aradu.0X9JV	11.5933	10.58	15.0267	10.9	11.7833	9.34	11.2267	9.59333	7.47	6.89667	9.17333	4.97667	7.55667	5.48	8.71	8.91
Aradu.0X9ZX	0.59	0.403333	0.68	0	0.726667	0.563333	0.413333	0	0.953333	0.91	3.18667	0	1.40667	1.72667	1.36667	0.06
Aradu.0XA87	25.0633	22.24	28.7567	38.2233	9.59667	13.24	28.6333	12.4167	18.6167	6.55	8.14667	6.03	7.63667	4.20667	6.65	6.49667
Aradu.0XB6R	2.45333	2.13333	3.54667	2.3	2.76667	2.41	2.51333	1.78	0.703333	0.57	0.706667	0.42	0.89	0.686667	0.64	0.503333
Aradu.0XH9I	4.36667	4.37	7.83	4.21333	4.32	3.22333	4.47333	3.04333	1.64333	1.41	1.68	1.38333	1.54667	1.23333	1.60333	1.70333
Aradu.0XN7S	0.303333	0.0533333	2.44333	0.226667	3.09667	0.01	1.96333	1.70667	0	0.03	3.31667	0.16	4.13333	0	4.39667	2.79667
Aradu.0XS4P	0.0733333	0	0.07	0.0766667	0	0	0	0	0	0	0.0833333	0	0	0	0	0
Aradu.0XX6X	14.91	11.4867	20.65	15.7133	14.7633	12.5467	17.2133	11.7033	6.49667	5.16	6.30667	6.09333	7.06	5.96	6.65667	5.86333
Aradu.0XZ7N	4.52667	5.81	8.30667	3.10667	3.71667	2.52	3.14333	1.93333	2.73333	2.65	5.05667	2.14333	3.04	2.27667	3.16667	3.03333
Aradu.0Y06I	0	0	0	0	0	0	0.0866667	0	0	0.0233333	0	0	0	0	0	0
Aradu.0Y28S	48.0733	47.5433	63.2833	40.2467	42.0867	24.91	39.1767	51.8233	27.32	24.0233	27.22	17.0767	22.46	14.31	20.94	27.55
Aradu.0Y2W5	3.21667	2.71667	3.20333	3.03	5.80333	3.40667	4.56667	3.30333	1.16333	1.58667	1.25	1.61667	2.03	1.48	1.51667	1.73667
Aradu.0Y2ZI	3.07	2.58	2.32667	1.48333	7.63333	2.50333	2.87333	5.14	2.26	1.62333	2.49	0.496667	0.88	0.593333	0.59	1.46333
Aradu.0Y40Q	16.8567	12.1467	24.86	20.3367	43.37	12.3767	36.0433	60.7833	1.35	0.87	1.11667	0.603333	1.08	0.223333	2.09	5.41
Aradu.0Y4FK	1.89667	1.46	2.33333	1.77333	2.02333	1.26333	2.36667	0.973333	0.943333	0.993333	1.63	1.14667	1.79667	0.99	1.75	1.18667
Aradu.0Y4YW	0	0	0.0733333	0	0.806667	0	0.34	0	0	0	0	0	0.333333	0	0.596667	0
Aradu.0Y576	3.27	3.01	4.27667	3.72333	0.0933333	2.02	2.05667	0.706667	0.656667	1.11333	0.62	0.803333	1.07	0.576667	1.21667	0.973333
Aradu.0Y6YM	0	0	0.12	0	0	0	0	0	0	0	0	0	0	0	0	0
Aradu.0Y7XH	0	0.02	0	0	0	0.02	0.0566667	0.0366667	0	0	0.02	0	0	0	0.02	0
Aradu.0Y99B	0.0866667	0.16	0.593333	0.0433333	0	0.0133333	0.0166667	0	0	0.0166667	0	0	0	0.05	0	0
Aradu.0YB19	20.6233	17.29	19.25	20.8267	9.95333	16.9733	20.9067	12.6267	11.9467	10.44	9.80333	11.21	10.7833	9.43	11.2933	12.8633
Aradu.0YE33	431.01	499.597	1020.03	468.17	4344.19	783.76	640.553	2275.37	59.0067	61.0867	78.5067	100.237	154.01	46.08	149.93	167.677
Aradu.0YN4S	0	0	0	0	0	0	0	0.16	0	0	0.0766667	0.113333	0.0766667	0.166667	0.08	0.11
Aradu.0YP3I	0.0466667	0	0.14	0.116667	0.0466667	0.163333	0.07	0	0.05	0.123333	0	0.0266667	0.1	0.206667	0.05	0.0233333
Aradu.0YP72	6.88667	6.07	5.98333	6.10333	2.56667	4.94	6.34	2.85333	5.98333	5.65	7.60667	4.80667	5.71333	5.40667	5.16333	5.75333
Aradu.0YQ12	0	0	0	0	0	0	0	0	0	0	0	0	0.0333333	0	0	0
Aradu.0YR51	0.423333	0.0866667	0.6	0.403333	0.103333	0.216667	0.633333	0.176667	0	0	0	0	0	0	0	0
Aradu.0YR92	17.1667	16.63	19.1933	15.01	28.9667	15.6733	17.4333	14.82	9.87333	9.86333	11.63	11.44	11.98	9.68333	12.8533	13.22
Aradu.0YT1E	19.78	18.7733	24.1767	18.1767	12.3833	16.21	18.98	17.4267	18.2867	15.6	18.4233	23.21	16.2233	19.8	17.3933	19.0133
Aradu.0YT2V	1.54	1.6	1.84	1.58	1.57333	1.35333	1.46333	1.18	1.19	1.04667	1.91	1.52333	1.4	1.43333	1.39	1.05333
Aradu.0YU5H	0.46	0.426667	0.766667	0.986667	0.276667	0.596667	0.81	0.323333	0.123333	0.136667	0.12	0.616667	0.3	0.526667	0.206667	0.32
Aradu.0YU93	0.153333	0.126667	0.103333	0.0266667	0	0.206667	0.0533333	0.1	0	0	0.14	0.166667	0.186667	0.2	0.196667	0.106667
Aradu.0YY6A	1.16667	1.69667	0.2	1.10333	10.19	3.44	2.7	8.06	1.08667	0.63	0.556667	1.04667	1.56333	0.63	1.04	1.66333
Aradu.0Z09C	0	0.07	0	0	0	0	0	0	0	0.386667	0	0	0.1	0.106667	0	0
Aradu.0Z207	0.306667	0.213333	0.343333	0	0.156667	0	0	0	0.0633333	0.286667	1.16333	0	0.69	0	0.0633333	0
Aradu.0Z25V	0.0166667	0.0466667	0.04	0	0	0	0	0	0	0	0	0	0	0	0	0.00666667
Aradu.0Z2HX	0.0966667	0	0.0433333	0	0.0233333	0.08	0.0233333	0.136667	0	0	0	0	0	0.0133333	0	0
Aradu.0Z2ZN	0.353333	0.153333	0.2	0.07	0.09	0.09	0.0233333	0.0433333	0.0466667	0.0966667	0.0966667	0	0.0233333	0.0233333	0.0233333	0.0933333
Aradu.0Z3MY	7.15667	5.98667	10.4633	5.54667	5.58	4.26	5.86333	4.4	3.61333	3.27	4.79667	3.35333	3.56333	3.32	3.69333	4.11
Aradu.0Z3YX	0	0	0	0	0.01	0	0	0	0	0	0.02	0.0133333	0.0266667	0	0	0.01
Aradu.0Z4A3	0	0	0	0.133333	0	0.136667	0.543333	0.4	0	0	0.283333	0.856667	0	0.576667	0.14	0
Aradu.0Z5GQ	13.73	10.94	13.7967	5.08333	37.7967	10.1467	12.2733	24.8367	1.79667	1.96667	1.52667	2.47333	2.86333	1.30333	3.18	3.85
Aradu.0Z7KI	0	0	0	0	0	0	0	0	0	0	0	0	0	0.0166667	0.0166667	0
Aradu.0Z8SM	3.76333	4.87667	6.10667	5.87333	3.78	3.85667	5.05667	3.40333	3.15	2.00667	2.58333	2.16667	2.34	1.53667	2.11667	2.45667
Aradu.0Z8XN	5.14	3.67667	3.61667	4.04	5.02	0.32	7.15	2.72333	1.62333	0.246667	0.47	0.22	0.813333	0.0533333	0.803333	0.446667
Aradu.0ZB6D	1.16333	0.98	2.03333	0.546667	0.79	0.833333	1.06333	0.713333	0.243333	0.306667	0.713333	0.493333	0.65	0.233333	0.38	0.503333
Aradu.0ZE66	12.0867	12.76	20.0433	13.78	8.91333	10.72	12.8933	9.29667	7.30333	9.18	12.6733	9.05667	11.56	8.72	12.6067	11.19
Aradu.0ZG2X	1.19333	0.303333	1.61333	0.966667	0.426667	0.293333	0.913333	0.396667	0.03	0.0166667	0	0.0166667	0	0	0	0.0633333
Aradu.0ZG9F	3.65	4.12333	5.33667	2.65	12.9833	2.49	5.97667	4.23	1.08667	1.52333	1.34	0.99	2.23333	1.05	2.01	1.73667
Aradu.0ZI26	1.42	0.54	1.55667	0.926667	1.02333	0.31	0.806667	0.523333	2.04667	1.12667	0.446667	0.33	0.213333	0.173333	0.866667	0.5
Aradu.0ZJ1B	0	0	0	0	0	0	0	0	0	0.0866667	0	0	0	0	0	0
Aradu.0ZM70	0.396667	0.0533333	0.28	0.116667	0.106667	0.22	0.0666667	0.246667	0.253333	0.0166667	0.24	0.383333	0.173333	0.0733333	0.0433333	0.196667
Aradu.0ZQ4G	0	0	0	0	0	0	0	0	0.13	0.13	0	0	0	0	0.0933333	0
Aradu.0ZW4V	9.14667	7.86	9.15	9.19667	8.83667	7.52667	9.91667	9.2	6.38	7.73667	6.58333	6.90333	9.61667	5.32333	7.61667	10.42
Aradu.0ZY8C	0.02	0.0166667	0.0666667	0.03	0	0.02	0.0166667	0.01	0.0566667	0.0633333	0.0633333	0.12	0.0166667	0.113333	0.106667	0.106667
Aradu.1011L	26.8	27.0767	25.0867	21.06	16.0167	20.35	24.7567	17.0733	8.69667	19.93	11.49	9.1	11.68	11.3167	12.4	8.46333
Aradu.102BT	0.63	0.483333	0.643333	1.17667	1.75	1.83	1.65667	1.78333	0.42	0.406667	0.63	0.616667	0.73	0.7	0.74	0.206667
Aradu.105C1	0.593333	0.506667	1.13333	0.696667	0.00666667	0.52	0.326667	0.223333	0.146667	0.113333	0.0966667	0.04	0.0966667	0.0566667	0.0833333	0.04
Aradu.105GZ	1.34	0.73	1.27333	1.10667	1.65	1.00667	1.59667	1.28333	0.603333	0.423333	0.813333	1.01333	1.49	0.9	0.843333	1.76
Aradu.108ZP	47.4	43.4433	53.1633	42.9133	89.08	54.0033	51.6333	54.3867	47.0033	57.1567	72.7633	58.3033	57.1333	59.7133	65.99	55.3767
Aradu.109RJ	24.1167	18.4133	15.5733	24.94	18.6767	14.5667	21.8333	18.97	10.2233	14.0533	13.9633	11.49	13.3533	10.1567	16.18	17.8467
Aradu.109YG	4.64	5.15333	6.91667	3.54667	4.84667	3.01333	4.03333	3.23333	3.59	2.90667	4.58	3.26333	3.36333	2.03333	2.93	3.32
Aradu.109YL	0.05	0.12	0.0133333	0.0466667	0.343333	0.0766667	0.0666667	0.0933333	0	0.0566667	0.03	0.0133333	0.1	0.03	0.0166667	0.146667
Aradu.10AS3	0.37	0.78	0.66	1.17	1.1	0.25	1.28	0.24	0.343333	0.196667	0	0.276667	0.203333	0.0733333	0.563333	0.776667
Aradu.10B9L	0.136667	0.173333	0.17	0.256667	0.776667	0.12	0.34	0.213333	0.04	0	0	0.0666667	0	0.0233333	0.0433333	0.04
Aradu.10BGT	8.92333	7.92667	11.2	7.71667	8.18333	7.02	9.65667	6.35333	4.38333	5.00333	6.50333	5.83667	6.49	4.55333	6.57333	7.36
Aradu.10C1E	0.266667	0.256667	0.22	0.12	0.206667	0.143333	0.146667	0.0933333	0	0.0566667	0.0533333	0.0533333	0.16	0.24	0.07	0.0933333
Aradu.10CJJ	1.03667	0.673333	2.13333	0.596667	0.196667	0.376667	0.583333	0.196667	0.456667	0.176667	0.49	0.06	0.12	0.223333	0.246667	0.176667
Aradu.10CRI	5.77333	6.61333	8.64	4.29	6.48667	5.12667	4.80667	3.8	2.72	3.07667	4.76333	3.53667	3.65	3.70667	3.98667	4.44667
Aradu.10DI4	3.20333	3.56333	5.19333	2.53333	2.65667	2.41333	2.83667	1.63333	2.50333	2.92667	4.18667	3.64667	4.4	3.51333	4.42333	3.86
Aradu.10ESY	0.97	0.85	1.02	0.586667	2.83667	0.756667	0.73	2.04667	0.336667	0.423333	0.32	0.406667	0.243333	0.123333	0.18	1.30667
Aradu.10GWJ	10.6133	11.3033	21.7133	4.36667	29.3467	7.05667	14.13	12.2233	4.51	4.2	7.54	4.61333	5.24667	2.41	6.67667	4.01
Aradu.10HN0	2.36	2.3	2.23333	2.04667	0.863333	1.96333	2.07667	0.64	1.34333	1.82667	1.54	0.59	1.22667	1.78667	1.68333	0.613333
Aradu.10I3J	0.0133333	0	0	0	0	0	0	0	0	0	0	0	0	0	0	0
Aradu.10ILW	10.75	8.52333	15.48	8.3	2.89667	4.47333	7.66	3.34667	3.83667	3.41667	4.54667	2.65333	3.45667	2.18333	3.54	4.21
Aradu.10KQJ	14.65	13.69	17.16	13.6333	5.24667	8.23667	14.5133	5.58333	6.75	6.76667	6.72	4.75667	8.15667	4.29	8.38	7.40667
Aradu.10L0H	1.68	1.19667	2.39667	1.61333	1.04	0.706667	1.63667	0.63	0.543333	0.403333	0.426667	0.253333	0.233333	0.0666667	0.41	0.263333
Aradu.10MDB	1.95	1.39	2.01	2.16	1.52667	1.57	1.62333	1.61	0.75	1.42667	1.70667	1.57333	1.54333	0.873333	1.32667	2.24
Aradu.10SXV	0.0133333	0.08	0.0666667	0.0533333	0.186667	0.04	0.176667	0	0.0266667	0.0133333	0	0	0.0133333	0.16	0	0
Aradu.10V25	2.6	2.38667	2.3	2.96667	1.76	2.82667	2.03667	2.38333	1.5	1.57	1.90667	1.38333	2.32333	1.30333	2.22	1.47333
Aradu.10VKJ	2.55333	1.96	3.39333	3.00667	0.173333	2.19667	2.23667	1.65	0.886667	1.53667	1.06333	1.18	2.79667	1.23667	2.92	2.80333
Aradu.10W73	0.0366667	0	0.0166667	0	0	0	0	0	0	0	0	0	0	0	0	0
Aradu.10WDS	0	0	0	0	0.04	0	0.0166667	0.0133333	0	0	0	0	0	0	0	0
Aradu.10WEW	1.63333	1.24667	5.60667	1.32333	0.413333	0.456667	2.01333	0.463333	0.14	0.0133333	0.18	0	0.0566667	0.0366667	0.12	0.01
Aradu.10WQW	19.8967	21.36	18.8367	18.7167	44.6933	18.0933	21.8833	26.9533	12.7267	11.2033	13.9233	11.34	12.5867	10.8367	11.67	15.03
Aradu.10XKC	5.7	3.7	7.58333	4.42667	4.37667	3.05667	5.21	4.20333	1.68333	1.89	2.90333	1.91333	2.47	1.19333	2.05667	2.87333
Aradu.10XQ1	17.64	14.94	22.03	15.74	16.1067	13.2833	17.5767	16.9067	8.79667	9.49	13.41	8.77333	11.3533	8.28333	12.1167	11.3367
Aradu.10YCG	0	0	0	0	0	0	0	0	0	0	0	0	0	0.0266667	0	0
Aradu.10YFJ	0.0133333	0.00666667	0.00666667	0	0.173333	0	0	0.00666667	0.02	0.0133333	0.0766667	0.0266667	0.04	0.00666667	0.04	0.0266667
Aradu.10YFM	4.75	3.64667	4.19333	4.24333	8.55667	4.37333	6.19	6.59667	1.92667	1.45667	2.61	1.49667	1.66333	1.43333	1.92333	2.89333
Aradu.10ZFH	4.97	3.92667	6.37667	4.94667	2.53333	3.41	4.58667	2.81333	2.04	2.09	1.78	1.82667	2.97	2.18667	2.95333	2.00667
Aradu.110AG	0.116667	0.176667	0.156667	0.06	0.0333333	0.02	0.06	0.0633333	0.0833333	0.0666667	0.126667	0	0.0566667	0.0766667	0.0133333	0.0433333
Aradu.110FT	2.24333	1.43333	3.23	1.70667	0.71	1.21333	1.65333	1.13333	0.596667	0.666667	0.98	0.463333	0.823333	0.576667	0.876667	0.963333
Aradu.110X4	0.246667	0.566667	0.543333	0.166667	0.41	0	0.693333	0.323333	0	0.35	0.276667	0.283333	0.0933333	0.1	0.0966667	0.363333
Aradu.111G9	1.35667	1.78667	0.86	1.13667	0.05	0.71	0.68	0.963333	0.65	0.246667	0.216667	0.07	0.1	0.09	0	0.05
Aradu.1124E	0	0.0733333	0.11	0.08	0	0	0	0	0	0	0	0.0866667	0.0433333	0	0.0866667	0
Aradu.114KV	11.7267	10.8267	12.4033	12.5833	12.5333	11.3067	13.23	10.9833	5.81	7.35333	6.86333	5.4	7.64	5.19	7.35333	6.67667
Aradu.115J9	3.65333	2.49333	4.39667	4.34333	1.47333	3.78	5.87333	1.81667	3.05	3.13	4.33667	2.38667	2.73	2.48	3.38667	2.80667
Aradu.116K4	0	0	0.0266667	0	0	0.03	0	0	0	0	0.03	0	0	0.0333333	0	0.03
Aradu.11776	32.1133	21.7867	43.4767	24.45	2.83	15.28	17.99	5.55333	9.43667	6.53667	7.02333	2.07	2.41333	3.56667	3.31	0.803333
Aradu.117B0	0	0	0.04	0	0	0	0	0	0	0	0	0	0	0	0	0
Aradu.118NW	3.31333	3.04333	1.89333	6.91	18.16	10.1533	2.43	8.16667	17.2	9.75	9.21333	13.54	13.1767	7.22333	10.6333	16.3167
Aradu.1195M	4.34333	3.12333	5	4.16333	1.91	2.62667	4.19	2.29333	1.97	2.33667	2.62	2.11667	3.04667	2.04667	3.32	2.88333
Aradu.11960	14.1433	13.1333	19.6433	15.7067	7.47	10.6067	16.9333	9.75667	7.34	8.08	8.42	6.36333	8.66333	5.43333	8.98	9.37667
Aradu.119MD	54	46.3133	45.38	59.0267	48.0333	32.52	45.5467	55.9067	18.46	22.5867	21.79	23.4367	26.47	21.8	25.6967	43.59
Aradu.11AT3	0.133333	0.373333	0.42	0.116667	0	0.0833333	0.303333	0.0266667	0	0.0466667	0.09	0.0333333	0.0266667	0.0266667	0.0933333	0
Aradu.11B8F	6.00667	4.46667	7.31667	6.13333	5.36667	4.67333	5.73	3.77	3.92	4.84	4.12667	4.00667	4.65	4.33	5.53667	5.04667
Aradu.11BY4	0.12	0.0266667	0.0366667	0.0366667	0.0233333	0.0766667	0.186667	0.0466667	0.0666667	0.04	0.0266667	0	0.0666667	0.0533333	0.0133333	0.0133333
Aradu.11DHQ	0.263333	0	0	0.24	0.0966667	0.05	0.22	0.07	0	0	0.05	0	0	0	0	0.0233333
Aradu.11DJA	7.00333	5.44	4.97667	29.49	2.47667	14.55	9.31667	0.923333	0.723333	0.92	0.223333	1.14333	0.4	0.39	0	0
Aradu.11E6F	3.34	3.89333	4.55333	6.02	1.86333	4.61	4.34333	2.29333	1.62333	1.79	1.64	1.79333	2.23333	2.54333	2.10667	2.75
Aradu.11IDU	1.61	1.89333	3.00333	2.06667	1.93	2.35333	1.98	1.17	3.89667	3.87	4.52667	3.75	3.86	4.62333	4.91667	5.23
Aradu.11KC6	4.52333	4.33667	4.38667	5.23	0.986667	2.67	4.37333	2.26333	2.91	4.27	3.59667	2.81333	3.46333	3.05333	3.82	4.41667
Aradu.11KLZ	9.96667	9.83333	7.09667	15.0633	8.22333	12.2033	11.12	8.86667	12.1167	7.82333	6.32333	9.04	10.7733	8.77667	9.83667	12.66
Aradu.11KMG	11.94	8.71	10.31	12.6033	1.49333	5.25333	11.76	3.20333	2.16667	2.74333	2.06	2.17333	2.94667	1.80333	3.39333	2.9
Aradu.11MBK	0	0	0	0	0	0	0	0	0	0	0.0366667	0	0.0366667	0	0	0
Aradu.11MCI	17.87	14.16	19.25	18.8	12.45	15.5233	22.0067	15.4733	8.81667	10.41	11.5267	12.3767	13.4867	10.8167	13.6533	16.1233
Aradu.11Q08	0.05	0.01	0.0633333	0.19	0.02	0.113333	0.333333	0.0333333	0	0.02	0	0	0	0.0266667	0.01	0.01
Aradu.11RIW	8.14333	7.05333	9.73333	7.34667	0.876667	3.36667	5.80667	1.94333	1.27667	1.9	1.16	0.503333	0.686667	0.733333	0.703333	0.5
Aradu.11S89	0	0.26	0	0	0	0	0.113333	0	0	0	0	0.123333	0	0	0	0
Aradu.11T0C	0.663333	0.653333	1.03333	0.513333	1.36	0.593333	0.98	1.04	0.593333	0.703333	0.666667	0.57	0.7	0.55	0.873333	0.71
Aradu.11T9C	0.166667	0.133333	0.256667	0.1	0.45	0	0.273333	0.12	0.576667	0	0.62	0.116667	0.176667	0.0433333	0.5	0.57
Aradu.11V2F	42.19	43.5567	30.1333	47.1233	21.9367	24.6267	28.97	38.4033	16.9667	20.0567	18.35	15.9267	12.4	15.78	13.4633	18.31
Aradu.1223K	0	0	0.263333	0.12	0	0	0.126667	0	0.283333	0	0	0	0	0	0	0
Aradu.122WK	2.44333	1.81667	1.87667	2.65333	1.05333	2.29333	1.9	2.41333	1.48333	1.23667	1.78	0.766667	0.776667	1.24333	1.1	0.516667
Aradu.1232H	0.276667	0.09	0.223333	0.08	0.226667	0.28	0.02	0.176667	0.0233333	0.156667	0.143333	0.08	0.106667	0	0.0866667	0.05
Aradu.1235N	5.64	5.13333	8.55667	4.68667	3.68667	2.83667	4.86667	3.27667	2.03667	1.87667	2.20333	1.50333	1.42667	1.43333	1.81333	1.73
Aradu.124YI	6.62	5.18667	9.03667	6.04667	3.63667	4.05	5.81	3.39	3.24333	3.35	3.30667	3.23333	3.55333	3.45667	4.16667	4.11
Aradu.125DB	1.76333	1.5	0.826667	1.07333	1.20667	0.22	1.28	1.04	1.64667	0.756667	0.61	0.886667	0.51	0.41	1.50667	0.61
Aradu.126QM	0.0266667	0	0.02	0	0	0	0	0	0	0	0	0	0	0.0133333	0.0233333	0
Aradu.127S2	1.05667	1.29	1.67	0.823333	0.72	1.09667	0.886667	0.6	0.703333	1.32333	1.5	1.07	1.27	0.826667	1.87	1.91333
Aradu.1291C	0	0	0.216667	0.0333333	0.0633333	0.01	0	0.116667	0.0666667	0.1	0.0333333	0.0866667	0	0	0	0
Aradu.129NN	0.0466667	0	0	0.0233333	0	0	0	0.0466667	0.0266667	0.0533333	0.156667	0	0	0.0266667	0.133333	0
Aradu.12A5M	0.00333333	0	0.00666667	0.00333333	0	0	0	0	0	0	0	0	0	0	0.00666667	0
Aradu.12CJQ	3.8	4.03	3.64	1.85	4.82	2.45	2.95667	2.77	4.03333	1.01	3.35	2.11667	2.00667	1.41667	1.50333	2.92
Aradu.12EER	1.46667	0.813333	0.606667	1.75	0.146667	0.486667	0.956667	0.72	0.5	0.936667	0.733333	0.46	0.406667	0.49	0.333333	0.993333
Aradu.12ETV	2.70667	1.26667	0.643333	0.283333	0.0433333	0.15	0.273333	0.11	0.0466667	0	0.06	0	0	0	0	0
Aradu.12FC3	0.126667	0.126667	0.16	0.306667	0.7	0.1	0.116667	0.4	0.0833333	0.123333	0.0533333	0.0966667	0.196667	0.13	0.153333	0.31
Aradu.12GC5	17.2267	17.48	21.2067	17.6233	21.2433	15.18	17.44	16.11	12.37	6.73333	7.39667	6.82333	6.59333	5.69	7.06	8.00667
Aradu.12HT1	4.30667	4.58667	6.08667	3.68667	4.96	3.21667	3.81667	3.78333	1.58333	1.5	2.68333	1.80333	2.05333	1.86	1.92333	1.49667
Aradu.12J5W	2.3	2.47	3.13	3.21333	9.38667	3.68667	3.79	5.05	0.986667	0.62	0.71	1.06333	1.16	1.10333	0.713333	1.3
Aradu.12KEC	19.14	17.0633	26.54	14.6867	20.39	11.08	18.98	14.85	4.49	7.95	8.62667	4.75667	7.29333	6.07667	8.37667	7.03
Aradu.12LHJ	1.56	0.943333	2.12667	1.44333	2.58667	1.34	1.02667	1.82333	1.52333	0.966667	1.63667	0.8	0.593333	0.59	0.83	1.43333
Aradu.12M4Z	4.44667	3.91333	7.45333	3.6	1.01	1.80333	2.76333	1.44	1.32667	2.28333	1.76	1.35333	1.46667	1.34	1.71333	1.86333
Aradu.12NGZ	2.82333	2.88667	4.44667	2.18667	2.34333	1.63333	2.08667	1.96667	1.23	1.77333	1.92667	1.53333	1.54667	1.39	1.72	1.74
Aradu.12PI4	3.40667	2.58	4.29667	3.62	0.996667	1.98667	2.55	1.36667	2.22333	2.21	2.49667	2.38333	2.31667	1.20667	2.45333	2.79
Aradu.12QMV	1.20333	1.08333	1.74333	0.96	1.51333	0.703333	1.37	1.55	0.293333	0.473333	0.29	0.216667	0.176667	0.193333	0.266667	0.186667
Aradu.12S01	10.5467	10.7233	12.9233	9.85333	4.22667	6.38	7.82667	5.32333	6.90333	3.68	4.47	2.84667	3.7	2.77	3.47	4.43667
Aradu.12SP2	48.9167	32.4967	50.88	25.7333	169.25	24.8533	50.8267	115.467	20.28	7.96	21.2533	11.9667	9.35667	4.69333	11.1267	32.18
Aradu.12SQJ	1.66	1.89	1.95	1.32333	1.71667	1.64333	1.61667	1.10333	2.46667	1.79333	4.08667	2.33	2.07667	2.29667	2.12	2.74
Aradu.12T0R	0	0	0	0	0	0	0	0	0	0	0	0.02	0.02	0	0	0
Aradu.12W0K	0	0	0	0	0	0	1.09667	0	0	0	0.313333	0	0	0	0	0.1
Aradu.12W4A	0.506667	0.75	0.423333	0.526667	0.0233333	0.273333	0.306667	0.206667	0.613333	0.63	0.453333	0.763333	0.0433333	0.243333	0.686667	0.14
Aradu.12WE9	3.25333	2.08333	7.61333	1.3	0.816667	0.733333	0.586667	0.836667	0.0433333	0.506667	0.74	0.766667	0.613333	0.523333	0.253333	0.68
Aradu.12XXA	1.40333	1.55667	2.15333	1.16333	1.77333	1.3	1.40333	0.976667	1.57	1.13333	1.9	1.41667	1.57667	1.21333	1.88	1.28
Aradu.130HL	1.89	0.943333	3.58	0.0266667	4.94	0.51	1.51667	0.39	2.84	0.0166667	4.29333	0.0633333	2.56	0.433333	0.8	0.226667
Aradu.131HS	10.0633	10.0433	11.5067	8.22	17.81	8.84	9.29	10.58	6.38333	6.18667	9.21	6.91333	5.83667	6.45	6.74667	7.45333
Aradu.132A2	0.783333	0.653333	2.58667	1.28	0.74	1.12	1.02333	0.373333	2.28667	0.636667	3.37667	0.98	1.59333	1.02667	1.42667	1.8
Aradu.132XZ	0	0	0	0	0.0466667	0	0	0	0	0	0	0	0	0	0	0
Aradu.1347E	3.23333	2.57333	4.22	2.79667	3.86	2.61333	2.72333	3.07667	1.51	1.90667	2.68667	1.46333	1.75333	1.37333	2.35667	2.47333
Aradu.135QP	1.81	1.89333	1.36667	2.25333	0.373333	1.18	1.51333	0.763333	0.84	0.72	0.743333	0.73	1.18	0.72	0.803333	1.07
Aradu.1375G	2.32333	2.76	3.41	2.87	0.66	1.54333	2.55	1	1.42667	1.41333	1.59667	0.98	1.4	0.896667	1.59667	1.56667
Aradu.137AN	5.12	4.05667	7.78	3.12	0.273333	1.64333	2.22667	0.8	0.39	0.45	0.613333	0.3	0.226667	0.313333	0.39	0.363333
Aradu.13AVK	8.72	7.40667	9.47333	7.73333	7.08	6.91667	7.77333	7.29667	7.42667	6.61	9.41333	7.56	7.31333	8.27	7.84667	7.95333
Aradu.13B2D	0.0766667	0.0866667	0.126667	0.296667	0	0.133333	0.106667	0.00666667	0	0.0433333	0.0133333	0.04	0	0.21	0	0
Aradu.13C05	1.09333	1.57	0.91	0.893333	1.14	1.15667	1.61667	1.17333	0.39	0.41	0.216667	0.563333	0.54	0.633333	0.75	0.546667
Aradu.13CZ7	0	0	0	0.0966667	0	0	0	0	0	0	0	0	0	0	0	0
Aradu.13D06	0.393333	0.383333	0.523333	0.213333	0.0666667	0.556667	0.506667	0.436667	0.16	0.0866667	0.163333	0.03	0.06	0.103333	0.123333	0.226667
Aradu.13DMQ	1.05667	0.746667	1.13	1.49	0.0233333	1.04333	0.826667	0.38	0.05	0.0533333	0.13	0	0	0	0	0
Aradu.13E7W	0	0.03	0.01	0.01	0.0133333	0.0466667	0.02	0.0133333	0	0	0	0	0	0.07	0.01	0.0666667
Aradu.13FCM	3.61333	3.85667	3.43333	4.38333	1.55	2.70667	3.34	2.49	1.83333	1.35667	0.93	0.663333	1.05667	0.816667	0.793333	0.683333
Aradu.13H1D	0.02	0.12	0	0.02	2.52333	0.19	0.223333	0.48	0	0	0	0	0	0	0	0
Aradu.13KUE	4.01333	3.97667	4.32333	4.41667	3.28333	3.38667	4.02	4.26667	3.47667	3.73667	4.99333	3.18	3.66333	2.47667	4.13	4.53667
Aradu.13MQ9	9.99667	9.93333	13.68	12.2833	3.35	8.23	10.9367	6.24667	4.65333	5.78667	6.24667	5.2	7.54333	4.82667	7.44	8.10333
Aradu.13QFQ	16.13	18.24	18.43	15.7467	4.89	10.7067	16.9033	8.32333	7.26	6.05333	5.22667	3.65	6.30333	4.36	6.39667	7.57667
Aradu.13QYM	13.7567	12.0233	18.2833	17.0867	12.8067	13.79	15.63	16.7033	9.54333	8.57	11.5667	12.21	14.7433	9.24	14.9533	16.8833
Aradu.13S52	19.4733	21.21	26.2433	15.8533	36.7333	17.3567	22.1967	23.35	7.88333	9.94333	15.99	11.0667	11.9967	11.09	11.5367	11.3033
Aradu.13SBF	0.646667	0.393333	0.386667	0.253333	0.716667	0.186667	0.503333	0.283333	0.0766667	0.0766667	0.0766667	0.0766667	0.0766667	0.04	0.04	0.186667
Aradu.13SDX	0.09	0.0933333	0.0733333	0.0666667	0	0.0166667	0.0133333	0.0166667	0.05	0.0333333	0.09	0.0833333	0.113333	0	0.0333333	0.103333
Aradu.13SFN	32.7233	31.93	26.52	45.64	20.9133	95.77	30.5233	52.7233	9.95667	35.4867	27.1	24.46	35.1967	62.6067	36.2367	47.75
Aradu.13TYF	4.69	3.49333	5.90667	3.84667	7.70333	3.59667	4.7	5.89667	2.18333	1.93667	4.21	3.22	2.78667	2.19333	3.28667	4.02667
Aradu.13XVH	0	0	0	0	0	0	0	0	0	0	0	0	0.136667	0	0	0
Aradu.13Y5Y	2.36	2.49667	2.34	2.57333	2.96	2.77667	3.04333	1.75667	2.70333	2.02333	2.50667	2.06333	2.22667	2.38333	1.65333	2.36667
Aradu.13ZJE	5.07667	3.6	5.16	5.24333	7.1	3.96333	5.86333	4.62333	2.10333	2.27667	2.83667	3.03333	2.95667	2.31	3.43667	3.00667
Aradu.14077	13.03	11.14	22.7633	12.7067	17.72	9.11	12.45	14.0667	7.80333	6.48	11.15	8.03667	7.61667	4.73667	6.87333	10.0833
Aradu.1407H	6.5	4.63333	6.98667	5.20667	7.46667	4.58667	6.16667	5.78	2.75	3.12333	4.25667	3.33667	3.55	2.56	3.26333	3.76667
Aradu.1410G	5.01333	6.31	3.48	5.40667	8.45667	4.66667	5.41667	7.87	6.95667	1.26667	2.66667	0.583333	1.53333	1.79	1.45	2.66333
Aradu.141NL	5.29667	4.94333	7.09	5.86667	7.17667	5.41333	7.04333	5.3	2.11333	3.33667	2.26667	3.17	3.25	3.06333	3.65	3.43
Aradu.1420H	41.13	38.72	45.1767	29.1233	48.8467	24.72	35.8867	34.24	11.6667	16.1467	16.8133	11.2533	11.6567	11.52	14.2833	13.98
Aradu.14261	1.39	1.38667	1.96667	1.02333	0.576667	1	0.713333	0.4	0.666667	0.833333	0.93	0.696667	0.893333	0.633333	0.893333	0.893333
Aradu.142E0	0.906667	0.993333	1.75667	0.61	0.226667	0.526667	0.55	0.863333	0.396667	0.72	0.4	0.426667	0.46	0.383333	0.35	0.75
Aradu.142WQ	2.41667	1.99	2.12333	1.77667	0.95	0.926667	1.52667	1.46667	0.693333	1.06333	0.77	1.07	1.09333	1.01	1.05	1.38333
Aradu.143RX	0.133333	0.0666667	1.66667	0	0.0233333	0	0	0	0.343333	0.15	0.58	0	0.0733333	0	0	0
Aradu.144BI	0.58	0.41	0.466667	0.123333	0.176667	0.416667	0.0433333	0.146667	0.593333	0.47	0.853333	0.593333	0.69	0.683333	0.75	0.68
Aradu.144RM	1.71	1.57333	3.17	1.27	3.77667	1.88667	1.83667	1.54	2.75	2.05667	2.42	1.68667	2.44667	1.97	2.05667	1.85667
Aradu.1458R	6.32	5.94333	8.59667	6	10.0867	5.72333	7.97333	6.23333	3.12333	3.53	3.63667	3.88333	4.44	3.47333	4.74	4.27667
Aradu.145AN	0.543333	0.23	0.873333	0.933333	1.32667	1.56	1.11	0.53	0.61	0.25	0.42	0.573333	0.45	0.59	0.78	0.49
Aradu.149WS	7.78333	7.12667	8.92333	6.84333	1.22333	3.69	5.83	2.71667	1.75667	2.05667	2.84	1.94333	2.14	1.67	2.12667	2.17667
Aradu.14A4J	1.87667	1.95333	2.61	1.70333	1.95333	1.55667	2.11667	1.57333	1.6	1.77667	1.63333	1.3	1.85333	1.36667	1.64333	1.95667
Aradu.14ANW	0.06	0.04	0.02	0.06	0	0	0	0	0	0	0	0	0	0	0	0
Aradu.14CGX	0.933333	0.936667	1.05333	1.39667	1.36333	1.44333	1.69	0.986667	0.506667	0.3	0.75	0.48	1.00333	1.03667	1.10667	0.723333
Aradu.14CMN	59.94	65.5467	56.3633	48.8633	6.99	32.4033	36.3867	27.31	27.0133	41.86	31.3833	16.96	18.14	21.1767	21.05	21.58
Aradu.14CRM	0.823333	0.823333	1.12	0.843333	1.16667	0.426667	0.483333	0.283333	0.433333	0.316667	0.26	0.15	0.313333	0.276667	0.376667	0.486667
Aradu.14D5A	13.6	14.29	16.1933	13.1833	25.08	12.42	15.52	13.1867	7.99	7.32333	8.76	7.87333	8.25333	7.73333	9.12	8.91667
Aradu.14D84	0.246667	0.263333	0.486667	0.156667	0.21	0.306667	0.13	0.186667	0.173333	0.303333	0.263333	0.21	0.316667	0.313333	0.346667	0.26
Aradu.14DW0	0.0833333	0.02	0.07	0.106667	0	0.0233333	0.0566667	0	0	0.116667	0	0	0	0.0266667	0	0
Aradu.14EED	0.0233333	0	0	0	0	0	0	0	0	0	0	0	0	0.0133333	0	0
Aradu.14F1U	3.74667	4.33	5.26667	4.02333	8.27333	5.51	4.77	4.50333	3.45667	3.20667	4.35667	5.05667	4.81333	4.22333	4.5	4.78667
Aradu.14G19	2.18	3.01	3.94667	1.43667	0.76	1.39333	3.14333	0.856667	2.1	1.95	2.39667	0.89	2.31667	2.34	3.59667	0.926667
Aradu.14I2M	0.03	0.02	0.0933333	0.07	8.46667	0.0666667	6.94	0.0133333	0.03	0.06	0.04	0.0866667	14.36	0.126667	12.83	0.07
Aradu.14IQ9	501.007	457.5	556.257	572.68	78.3967	235.3	395.147	285.283	119.373	74.5467	41.84	69.5933	45.3	39.4133	34.4033	29.3967
Aradu.14MBC	1.81333	1.46667	1.95	1.89333	2.28	1.09	2.22333	1.92333	0.626667	0.496667	0.673333	0.403333	0.363333	0.293333	0.436667	0.713333
Aradu.14MFH	0.43	0.593333	0.413333	0.6	0.04	0.243333	0.63	0.0833333	0.146667	0.52	0.263333	0.21	0.3	0.253333	0.47	0.393333
Aradu.14NHI	5.64	4.01667	5.81333	4.82667	3.47333	4.72667	3.37667	3.15667	3.60667	3.21	4.14333	2.70333	2.98	2	3.41	3.65667
Aradu.14NX3	3.77	3.46333	7.00333	4.4	9.41667	4.45667	4.61333	3.25667	3.21333	2.56	3.50667	2.33333	3.00667	1.59333	2.96667	3.62
Aradu.14QL4	0.523333	0.616667	0.646667	0.693333	0.203333	0.193333	0.38	0.14	0.21	0.156667	0.136667	0.163333	0.19	0.113333	0.166667	0.13
Aradu.14R1N	0	0	0	0	0.206667	0	0	0	0.03	0	0.0633333	0	0	0	0.0966667	0.153333
Aradu.14S1S	3.08667	4.14667	4.35667	2.48	3.78667	2.91667	2.33667	1.66333	4.35667	4.53333	6.15	4.47	4.40667	5.60333	5.21667	5.11667
Aradu.14TMT	2.73	2.32333	2.14667	2.22667	1.17	1.49	1.51667	1.33333	0.446667	1.24	1.18333	0.736667	0.703333	0.603333	0.606667	0.776667
Aradu.14U3F	7.15333	6.46667	16.6633	5.25	1.36333	2.74333	5.13667	1.86667	2.26667	2.27	3.92333	1.55667	1.97667	1.29	2.16333	2.29667
Aradu.14VZ2	1.44333	1.67	3.07333	1.15333	1.7	1.12333	1.49333	0.836667	0.716667	0.663333	0.97	0.78	1.1	0.81	1.05667	1.01667
Aradu.14WTD	0.456667	0.27	0.256667	0.28	0.163333	0.206667	0.19	0.163333	0.05	0.283333	0.19	0.0766667	0.21	0.0966667	0.06	0.116667
Aradu.14X1M	1.48333	1.15333	1.67667	1.68	0.146667	0.43	1.32667	0.47	0.4	0.33	0.273333	0.19	0.203333	0.193333	0.273333	0.31
Aradu.15296	0	0	0	0	0	0	0	0.0233333	0	0	0	0	0	0	0	0
Aradu.152KT	0.243333	0.126667	0.303333	0.23	0.343333	0.213333	0.226667	0.273333	0.106667	0.0833333	0.31	0.173333	0.14	0.0833333	0.14	0.136667
Aradu.154AS	0	0	0	0	0	0	0	0	0	0	0.03	0	0	0	0	0
Aradu.155T3	4.83	3.72667	7.3	3.48333	3.23333	2.33667	3.44667	2.61333	1.64333	1.62	2.68	1.55667	2.59667	0.993333	1.49	1.95
Aradu.1573F	1.23667	1.94667	1.71333	1.37667	2.34333	1.31	1.25	1.37	0.853333	0.986667	1.19667	1.03333	1.12667	1.10667	0.996667	1.33333
Aradu.157TT	1.22	1.37333	2.06333	1.77	2.61667	0.823333	1.18667	1.98667	3.07667	1.83667	2.34333	2.80667	1.89	1.14333	1.17	4.31
Aradu.158JQ	1.99667	1.96667	3.58667	0.96	2.88333	0.183333	1.10333	2.58333	3.24667	0.833333	0.783333	0.39	0.396667	0.426667	0.406667	0.936667
Aradu.15ASN	0.103333	0.103333	0.07	0.2	0.853333	0.583333	0.21	0.01	0.11	0.03	0.106667	0.276667	0.21	0.513333	0.123333	0.163333
Aradu.15B5T	0.15	0.06	0.09	0.09	0.03	0.0766667	0.146667	0.0433333	0.143333	0.32	0.14	0.0466667	0.0466667	0.173333	0.0166667	0
Aradu.15BNX	5.65667	5.34667	8.10333	6	3.52	4.87667	6.31333	3.71667	5.16667	2.99333	3.12	3.65333	4.14	3.58333	4.06	4.08
Aradu.15BQ1	3.94333	2.96333	2.11333	3.60667	0.86	4.55	3.20667	3.17	2.31667	2.65	2.34333	0.936667	0.926667	1.77	1.13	1.00333
Aradu.15BWA	6.19	5.81333	6.01333	4.82667	4.71667	4.21	4.84333	3.48	2.76	4.25	3.24667	2.82	3.8	2.41	4.21667	4.53
Aradu.15CZ1	0	0	0	0	0	0	0	0	0	0	0	0	0	0.0633333	0.03	0
Aradu.15DBD	5.56333	3.52667	5.55	5.31667	2.69	4.18333	5.10333	2.99333	2.35667	4.06667	3.27667	2.32	2.65667	2.37667	4.16333	3.47333
Aradu.15E0U	3.21667	2.49333	1.67	1.12	0.0733333	6.69667	13.5433	0.68	12.57	6.10667	8.36333	5.95	13.4633	4.21	16.59	8.76333
Aradu.15FCW	25.1367	21.3033	33.2467	27.9367	10.9567	16.3433	28.8767	13.9533	13.1867	10.14	12.3733	13.2833	13.0367	11.07	14.0033	13.4533
Aradu.15FXQ	0.0666667	0.0333333	0.153333	0.2	0	0.1	0.0666667	0.226667	0.423333	0.173333	0.32	0.36	0.46	0.0733333	0.203333	0.243333
Aradu.15GMT	0	0	0.0833333	0	0	0	0	0	0	0.09	0	0	0	0	0	0
Aradu.15JH1	1.88	1.88667	1.50667	1.99	0.493333	1.13	0.926667	1.16333	2.36667	2.39	3.34333	1.88667	2.22667	2.05667	2.04333	2.62667
Aradu.15JI0	0.136667	0.08	0.566667	0.08	0.383333	0.17	0.0266667	0.49	0.06	0	0.03	0.09	0	0	0.06	0.373333
Aradu.15JYP	6.00333	6.93333	8.7	4.88	5.56	5.33	5.23667	3.13667	6.99333	7.34	9.91667	8.33667	8.25	8.94	8.74	8.86
Aradu.15KNS	2.07333	2.13667	3.26667	1.97667	1.04	1.45	1.97333	1.25667	1.45333	1.58667	1.58	1.35333	1.38667	1.13333	1.32	1.77667
Aradu.15MGK	5.30667	5.79	6.34	5.81	10.0567	5.63	7.64333	6.14667	2.3	2.58333	3.13	3.09333	3.80667	3.15333	3.88	3.48
Aradu.15NDJ	4.48333	4.09	4.92333	5.38333	1.85667	3.47333	1.14667	5.08667	2.23	1.76	1.55333	1.36	0.583333	1.25333	0.52	1.83
Aradu.15PR5	0.433333	0	0.53	0.22	0.32	0.166667	0.336667	0.363333	0	0	0	0.106667	0.423333	0	0.273333	0
Aradu.15QQT	0.0433333	0.02	0	0.0633333	0	0.0233333	0	0	0	0	0	0	0	0	0	0
Aradu.15QSN	0	0.12	0	0.0133333	0	0.0233333	0.0233333	0	0	0	0.0633333	0.0833333	0	0.0166667	0.113333	0
Aradu.15R8P	1.35	1.23667	2.28333	1.57333	0.54	0.943333	1.39	0.753333	0.653333	0.7	0.766667	0.656667	1.04	0.47	0.773333	0.836667
Aradu.15REA	0	0	0.08	0	0.243333	0.06	0.123333	0	0	0	0.153333	0	0.106667	0	0.0466667	0
Aradu.15RGK	3.23	2.23333	3.27667	3.68667	2.62667	2.09667	4.14333	2.34333	1.19667	1.95667	2.31333	2.07	2.46	1.08333	2.41	3.02333
Aradu.15SFQ	8.50667	6.21333	12.2267	8.53333	0.976667	3.39667	7.79	1.86	3.59333	4.13667	4.57667	3.07	3.00333	2.57667	3.45667	3.84
Aradu.15UD3	0	0	0.03	0.0333333	0.03	0.05	0.0333333	0.0466667	0	0	0	0.0333333	0	0	0	0.0166667
Aradu.15V6W	0.00666667	0	0	0.0266667	0	0.00666667	0	0.0133333	0	0	0	0	0	0	0	0
Aradu.15W25	0.0266667	0	0	0	0	0.0166667	0	0	0	0	0	0	0	0	0	0
Aradu.15WFY	1.77333	1.15333	2.77333	1.17667	3.29333	1.16	3.25	5.38	1.17	0.753333	1.35333	0.593333	0.593333	0.25	0.59	4.04333
Aradu.15WKB	19.8633	18.23	23.05	20.7667	12.6933	15.3167	24.77	14.0967	7.17	12.47	10.06	9.34667	11.1467	7.75333	12.3533	13.6233
Aradu.15YNL	39.63	36.4333	44.68	35.97	29.31	23.15	33.1733	25.9033	21.2067	14.57	13.36	11.9433	15.2033	7.65667	14.2333	15.5867
Aradu.1609J	2.43333	2.33	1.63333	1.74333	2.43333	2.12333	2.10667	1.03667	1.54667	1.25	0.87	1.02	1.34333	0.863333	1.15667	1.42667
Aradu.161GD	0	0	0	0	0.04	0	0	0	0	0	0	0	0	0	0	0
Aradu.161N3	2.47667	2.40333	3.14	2.98667	0	2.06667	0	1.93333	1.36667	0.84	0.86	0.93	0	0.31	0	1.08
Aradu.161U1	0.37	0.68	0.436667	0.37	0.453333	0.48	0.19	0	0.493333	0.616667	0.703333	0.456667	0.93	0.633333	0.986667	0.43
Aradu.162IL	4.53333	4.53333	3.74333	5.05667	8.85	5.49	7.12	5.11667	4.57667	4.69333	8.81	6.14333	9.16333	5.47	9.52667	5.71667
Aradu.1659P	2.18	1.74	3.31	2.4	0.25	1.35667	2.33	0.453333	0.266667	0.623333	0.386667	0.333333	0.456667	0.296667	0.54	0.206667
Aradu.165HI	7.42667	5.98667	7.64333	6.95	5.72	7.39667	6.28667	4.81333	3.96333	4.13667	5.73	6.35333	5.22	4.97333	5.98	5.87667
Aradu.1661Y	0	0	0	0	0	0	0	0	0	0	0	0	0	0.0133333	0.0133333	0
Aradu.1676F	1.75333	1.84333	3.75333	1.96333	3.27	2.85333	2.70667	2.40333	2.2	2.01667	2.98667	2.41333	2.71	2.12667	2.73333	3.98
Aradu.16883	11.6633	11.3033	13.0367	12.7733	1.69667	6.63667	10.5833	4.47667	3.15	4.04	3.48667	2.22333	3.00667	2.19333	3.31333	3.44667
Aradu.168L7	0.136667	0.16	0.253333	0.11	1.75333	3.90333	0.36	1.84333	1.38667	0.453333	1.94333	2.34	5.32333	3.28667	7.48667	3.87
Aradu.168ME	21.97	22.5	30.0467	28.8167	8.79667	16.6467	27.64	14.1667	9.02667	8.57667	7.89333	9.12	10.5933	7.64667	11.1	13.1267
Aradu.169AP	1.86333	1.97333	2.35	2.03667	2.58667	1.15667	1.88667	1.62	1.35	1.68	1.98667	1.64667	2.22667	1.88333	2.02	2.40667
Aradu.16AT8	0.593333	0.413333	0.796667	1.24667	1.80333	1.77	1.45333	1.91333	0.476667	0.763333	0.606667	1.05	0.783333	0.83	0.693333	1.30333
Aradu.16B48	0	0.126667	0	0	0	0	0	0	0	0	0	0	0	0	0	0
Aradu.16BXD	6.4	4.62667	7.75667	6.11	3.92	3.19	3.83	3.55667	3.41333	2.60333	3.84333	3.51	3.02	2.26667	3.13333	3.7
Aradu.16C3P	1.83	1.58667	2.51667	3.27667	1.00667	1.78667	2.59667	0.84	0.44	0.343333	0.953333	0.936667	0.786667	1.18667	0.826667	0.883333
Aradu.16CAR	7.31667	7.33667	9.61667	5.83333	6.99333	6.18667	6.34333	5.66	2.94	3.53667	4.44333	3.28667	4	3.50667	3.39667	4.10333
Aradu.16E7C	5.11	4.72667	8.37333	6.59667	1.42333	3.37333	5.04667	1.88	3.26	3.05667	3.78667	2.37667	2.66333	2.09667	2.98	1.96
Aradu.16FGX	6.51667	8.88333	17.4933	4.66667	5.65667	4.04333	5.64667	4.84333	0.486667	4.65667	6.55667	2.41	3.16333	1.94667	3.06667	2.88333
Aradu.16GQU	424.853	463.183	459.777	542.463	447.817	378.25	528.73	475.763	174.423	208.423	162.263	166.07	246.037	152.647	244.037	270.657
Aradu.16HC5	12.35	11.2067	10.1067	12.2267	4.98	9.07667	10.29	7.99	5.5	8.55333	6.83667	5.22	7.6	4.12333	7.83667	8.17333
Aradu.16IRP	0.0666667	0	0.41	0	0	0	0	0.0333333	0.0366667	0	0	0.0766667	0	0	0.04	0.0366667
Aradu.16KLI	0	0	0.0533333	0	0	0	0	0	0	0	0	0	0	0	0	0
Aradu.16ML9	3.79667	2.92333	3.67	3.85667	2.23333	2.41	3.81	2.80333	2.36	1.69667	2.18333	1.78	1.18667	1.57333	1.8	2.17
Aradu.16P0Z	2.85	2.46	3.34	2.71333	2.12333	1.83667	2.19333	2.14667	1.67667	1.76333	2.36667	1.8	1.49	2.16667	1.64	1.67333
Aradu.16QCN	5.32333	4.62	6.94667	3.02	1.67667	1.91	3.91333	1.65333	2.68	1.84667	3.01333	1.56667	1.85333	1.82	2	3.46333
Aradu.16RDZ	0	0	0	0	0.03	0	0	0	0	0	0	0	0	0	0	0
Aradu.16RQU	11.2333	8.86	14.3433	10.1	10.2367	6.6	16.3433	6.88	3.79667	2.91667	3.25667	3.15	5.68667	2.41333	4.97333	5.96667
Aradu.16TP0	1.39667	1.16	2.38333	1.6	0.626667	0.823333	1.60333	1.21	0.16	0.256667	0.276667	0.34	0.2	0.106667	0.176667	0.226667
Aradu.16TUI	2.69	3.19333	3.44	2.46333	2.82667	2.81333	2.35	1.98667	2.86	2.16	2.2	1.77333	1.85667	2.34	2.85333	2.41667
Aradu.16U3K	9.10333	10.0733	14.01	8.21333	13.9833	9.3	9.68	8.19333	9.58333	7.56	11.4467	11.7267	11.3167	9.78667	11.8033	14.97
Aradu.16UB8	3.04	2.89	4.04	2.32	0.96	1.90667	2.12667	1.27333	2.08	1.83667	2.16	1.23667	2.26667	1.39333	2.33	2.26
Aradu.16W66	6.75333	6.78	9.83667	5.29	2.95	4.61	5.12667	3.53333	5.41667	7.03333	7.78	4.22333	4.88	4.82	4.78667	4.81667
Aradu.16YSS	0.853333	1.21333	1.69	0.74	0.546667	0.523333	1.10667	0.323333	0.243333	0.356667	0.106667	0.0766667	0.0933333	0.0933333	0.23	0.316667
Aradu.16YW2	11.2867	10.2967	15.9233	8.94667	5.33	6.05667	9.17667	6.25667	4.37333	5.61667	6.09	3.89	5.51667	3.78	5.26667	5.64333
Aradu.16Z19	4.73	2.98667	4.57333	4.45667	2.80333	3.75667	4.87667	2.89	2.01	2.1	2.31	2.38667	2.64667	2.44333	2.56333	2.83667
Aradu.170DJ	0.1	0	0.0233333	0	0	0	0	0	0	0	0	0	0	0	0	0
Aradu.171F6	0.68	0.303333	0.19	0.116667	1.72667	0.08	0.2	1.29333	0.0433333	0.243333	0	0.123333	0.41	0	0	0.806667
Aradu.1727S	0.16	0.06	0.263333	0.156667	0	0.02	0.313333	0.1	0.0433333	0.0833333	0.106667	0	0.0633333	0.0433333	0.0433333	0.15
Aradu.172F0	3.87333	3.60333	5.76333	2.37667	4.16	2.42	2.51667	2.49333	1.63	2.36333	2.84667	1.44	1.97667	1.78333	2.58667	2.17667
Aradu.1733C	3.56667	3.03	5.43333	7.13667	2.18333	1.99	3.35667	2.36333	1.27667	0.906667	0.43	0.546667	0.613333	0.2	0.08	0.373333
Aradu.173GL	26.1667	20.1633	40.36	26.9767	8.3	19.47	30.3367	22.67	8.75333	5.79667	12.42	11.3	13.41	9.91	12.4133	9.32667
Aradu.175L3	37.8333	40.7033	43.5067	40.11	4.55	19.5767	33.31	15.5767	6.10667	7.49333	3.85667	1.68	5.81	3.25667	5.07333	4.06333
Aradu.176WW	0.276667	0.496667	0.353333	0.113333	0.37	0.08	0.35	0.11	0.386667	0.5	0.15	0.146667	0.0566667	0	0.0633333	0.116667
Aradu.177E7	1.63667	2.39	2.91	5.80667	0.9	2.9	5.11333	5.71	0	0.473333	0	0.106667	0.223333	0	0.356667	0.103333
Aradu.178XP	4.59667	3.11	4.28	3.94	5.06	3.58667	5.05667	2.83333	2.70667	2.41	3.49	3.74667	5.20667	3.23	5.07333	4.08667
Aradu.178ZW	2.07333	2.31	2.98667	1.32667	2.7	1.48	1.22667	0.79	2.75333	2.49667	4.15	2.93333	4.06333	2.59667	3.62667	4.12333
Aradu.17AIM	8.94333	6.11667	26.2733	3.93333	4.58	3.76333	5.42667	2.85333	1.52667	1.48667	1.34667	1.49	1.23667	1.88333	1.22667	1.39333
Aradu.17B05	20.6267	16.7267	36.0867	10.76	1.92	4.38667	11.95	4.28333	3.36333	1.53	1.24667	0.466667	0.743333	0.473333	0.25	1.52667
Aradu.17BB2	0.633333	0.706667	2.04	0.733333	0.1	0.363333	1.48667	0.113333	0.263333	0.69	0.35	0.246667	0.356667	0.0866667	0.223333	0.296667
Aradu.17CVU	0	0.01	0.07	0	0.01	0	0.02	0.01	0	0	0	0	0	0	0	0
Aradu.17DP3	5.55	5.98	3.31667	8.50333	19.4667	5.14333	10.2	14.22	2.35	4.87667	2.28667	3.57333	5.59333	3.64333	7.17333	8.76667
Aradu.17DUP	3.13667	2.97	2.32	4.68333	13.5267	7.06333	7.28667	8.51	2.81	0.833333	3.19333	3.24333	7.36	3.11333	5.54333	8.37
Aradu.17E6I	0.103333	0.0433333	0.07	0.146667	0	0.0133333	0.0466667	0.04	0.03	0	0.0133333	0.04	0	0	0.0433333	0
Aradu.17F9I	2.35	2.22333	4.30667	1.84333	0.876667	1.02	1.62	0.92	0.41	0.58	0.556667	0.523333	0.883333	0.63	0.953333	0.71
Aradu.17FQN	5.75333	3.84667	2.39333	5.63667	36.4567	17.4133	17.4867	23.3567	5.65	2.30667	4.67333	9.85333	7.27667	5.12667	7.44667	8.46333
Aradu.17FTS	142.403	173.203	213.14	188.753	191.76	115.66	215.08	172.287	51.9967	81.8533	76.0133	73.3267	89.75	62.2333	95.56	108.39
Aradu.17HPD	14.15	11.8367	14.91	11.0167	3.98333	7.11	12.36	5.83333	4.53333	5.10333	4.73667	2.32	4.55667	2.93667	4.71333	4.89667
Aradu.17JBY	0.04	0	0.0266667	0	0.0666667	0.04	0.0133333	0.0533333	0.0133333	0.0266667	0.04	0.04	0.04	0.07	0	0
Aradu.17NIQ	1.27333	1.24333	0.133333	1.75667	1.31667	1.20667	2.22	0.973333	1.76	1.07	0.416667	0.593333	0.67	1.01667	0.88	0.373333
Aradu.17R9J	6.03333	5.81667	7.05667	6.63667	13.1	6.03333	7.2	9	3.20667	4.18333	5.19333	3.64333	4.82667	3.4	4.26333	5.01
Aradu.17RBT	0.0333333	0.01	0.39	0.0533333	0	0	0	0.0666667	0	0.05	0.0133333	0	0	0.0366667	0	0.01
Aradu.17RL1	1.28667	1.31	1.28667	0.886667	0.79	0.48	1.15667	0.7	0.443333	0.413333	0.67	0.51	0.446667	0.27	0.456667	0.923333
Aradu.17U50	0.82	0.843333	1.19333	0.463333	0.87	0.84	0.5	0.633333	0.466667	0.506667	0.986667	0.523333	0.86	0.596667	0.716667	0.743333
Aradu.17W6W	0.246667	0.36	0.136667	0.226667	0.706667	0.426667	0.22	0.313333	0.26	0.356667	0.346667	0.41	0.22	0.333333	0.283333	0.42
Aradu.17WGB	4.47333	3.55	9.33333	6.73	1.85333	3.07	4.61667	2.19	0.29	0.453333	0.626667	0.596667	0.32	0.16	0.626667	0.36
Aradu.17X94	0	0.01	0	0	0	0	0.0133333	0	0	0	0	0	0	0	0	0
Aradu.17YTA	2.74333	2.41667	2.4	2.01667	3.37333	2.64333	2.53667	2.50667	1.66	2.53667	2.96	2.78333	2.58	2.16333	2.56333	2.87667
Aradu.17ZI4	38.8867	34.42	48.2233	45.25	6.10333	23.9933	41.6833	27.82	30.4	11.9867	10.5767	19.3633	18.0033	13.0867	16.7167	21.2833
Aradu.17ZK2	0	0	0.01	0.05	0	0.0166667	0.0333333	0	0.0633333	0	0	0	0	0.0166667	0	0
Aradu.17ZWJ	2.48	1.73667	2.06667	0.953333	2.29667	1.76333	1.51667	1.13667	6.95	2.33667	3.79667	4.04333	3.17667	3.30333	4.22	4.04667
Aradu.18237	3.05	3.79333	3.22667	4.31667	3.53667	0	5.27333	3.63667	1.39	1.08333	1.15	2.05333	2.20333	0.02	2.33667	2.91
Aradu.182MN	0.58	0.54	0.493333	0.686667	0.446667	0.726667	1.12333	0.686667	1.36667	1.6	2.29333	5.20333	6.06333	4.28667	6.32	5.05
Aradu.183XK	5.52667	4.01	5.42333	4.48333	0.933333	2.69	2.48667	2.23333	1.2	1.47	1.78333	0.54	0.62	0.636667	0.63	0.953333
Aradu.185U9	2.66333	2.13667	7.45	4.00333	2.46667	3.48	1.76667	0.84	1.79667	1.22	4.30333	3.26667	2.88333	4.39333	2.81333	1.87667
Aradu.1864T	0	0	0	0	0	0	0	0	0	0	0	0	0	0.01	0	0
Aradu.186T6	0	0	0	0.05	0	0	0	0	0	0	0.0733333	0.16	0	0.0633333	0.0566667	0.206667
Aradu.188IC	0.246667	0.2	0.213333	0	0.143333	0.15	0.15	0.143333	0	0	0.316667	0	0	0.173333	0.17	0
Aradu.188J4	13.4667	12.3567	17.99	9.35	4.99	5.78	11.2567	6.18	4.00333	4.35667	5.54667	3.01667	4.37667	2.57333	4.71333	5.50667
Aradu.189Q2	47.4633	44.2033	65.5133	42.8567	26.35	25.9667	37.6933	26.1	11.83	17.14	16.98	8.40333	10.0467	9.38	10.86	11.8733
Aradu.18BC7	4.96333	4.61333	5.40333	4.41	4.32	3.99667	5.67	3.84333	3.42333	3.64	4.22667	3.46	5.10333	3.34	4.99667	4.29333
Aradu.18BG1	0.0233333	0	0.0233333	0	0	0.0233333	0	0	0	0	0	0	0	0	0	0
Aradu.18BJC	0.0566667	0.0433333	0.0766667	0.06	0.0366667	0.0833333	0.0866667	0.03	0.04	0.14	0.0866667	0.0566667	0.0166667	0.0633333	0.08	0.14
Aradu.18BLS	0	0	0	0	0	0	0.0233333	0	0	0	0	0	0	0	0	0
Aradu.18BQR	0.0166667	0	0	0	0	0	0	0	0	0.0166667	0	0	0	0	0	0
Aradu.18BRD	0.11	0.0933333	0.03	0	0.0766667	0	0.163333	0.15	0	0	0.0333333	0	0	0	0.0533333	0
Aradu.18DC6	8.47	5.56	12.64	10.8067	1.23	4.70667	10.7933	2.43333	2.92667	2.79667	1.78	2.92667	3.39	3.24	2.89	1.94333
Aradu.18DQZ	4.81667	3.58333	4.33667	4.48	6.59667	4.43333	4.57	5.65667	1.96	1.37333	2.45333	1.72	1.54667	1.57333	1.19	2.51333
Aradu.18EWZ	0.293333	0.0866667	0.173333	0.293333	0.556667	0.09	0.483333	0.143333	0.0933333	0.123333	0.126667	0.126667	0.123333	0.0333333	0.39	0.09
Aradu.18FWJ	60.3467	39.6467	75.1333	87.9	144.46	43.9533	70.49	79.3267	19.23	19.69	20.43	10.32	23.26	9.02	38.9933	22.9833
Aradu.18HSN	0.443333	0.47	0.873333	0.486667	0.446667	0.373333	0.776667	0.276667	0.203333	0.103333	0.156667	0.0266667	0.103333	0.04	0.0833333	0.0933333
Aradu.18HYX	7.55	7.39	8.24667	9.7	17.3833	8.77	12.2933	13.2133	4.80667	4.30333	5.15333	6.82	7.05333	6.23667	6.78667	6.93667
Aradu.18I2L	0.19	0.203333	0.12	0.11	0.0466667	0.0233333	0	0.0233333	0	0.0233333	0	0	0	0	0	0
Aradu.18J05	0	0	0.27	0	0	0.0266667	0	0	0	0	0	0	0	0.03	0	0
Aradu.18K0I	2.62	2.83333	4.20333	2.17333	3.07	2.29333	2.57333	2.42667	2.04333	2.83333	2.86	2.23667	3.25333	2.32667	3.25333	3.12667
Aradu.18NNY	2.29333	1.70333	5.38	2.12667	1.34	1.46333	3.44	2.02667	1.35667	1.48667	2.20667	0.976667	1.16333	0.64	1.45	2.23667
Aradu.18NVF	0.02	0	0.01	0.02	0	0	0	0	0.0233333	0	0	0	0	0.0133333	0	0.01
Aradu.18R1J	12.7567	13.2133	14.8533	13.2767	22.82	10.9433	16.4	14.5433	8.13	8.54667	10.2133	6.53	8.97	7.09667	9.93	11.3633
Aradu.18R1L	5.54333	5.13667	6.42	6.23333	7.67	4.71	7.75333	5.88667	2.05	1.99667	1.63667	3.23	3.12	1.63333	2.88667	4.57
Aradu.18RKY	1.07333	0.806667	2.26333	0	3.4	0.0333333	3.46667	2.53333	0.803333	0.9	1.58667	0.12	3.8	0.0533333	3.81667	4.46333
Aradu.18TLF	0.876667	0.943333	0.69	0.33	0.813333	0	0.316667	0.76	0.0366667	0.03	0.03	0	0	0	0	0
Aradu.18V7U	8.74667	8.48333	8.80333	12.2467	20.1533	10.57	12.9833	11.0133	4.81333	2.77667	2.88667	3.98333	5.07667	4.21667	3.64667	3.01
Aradu.18W20	5.06667	4.81	2.54	13.3867	6.34333	7.85667	6.80667	5.47	9.27	8.26	9.34333	12.3433	9.79333	8.38667	9.01333	10.79
Aradu.18WDF	0.0433333	0.0433333	0	0.0433333	0.0433333	0.136667	0.0933333	0.0866667	0.0933333	0.143333	0.0466667	0.0466667	0.143333	0.103333	0.25	0.0466667
Aradu.18XUI	23.3967	24.7067	26.6633	28.49	31.61	23.7967	37.2867	28.1533	13.7667	23.1433	22.28	15.9767	20.7767	17.83	20.3367	16.1333
Aradu.1903I	28.2967	27.8633	27.34	32.1233	14.3833	25.7967	25.2067	19.3033	14.4933	13.5867	19.0067	12.7367	11.7333	15.7867	13.6967	13.4033
Aradu.191FQ	2.43	2.62333	2.85667	1.64333	0.966667	1.14	0.74	1.31667	1.89	2.57667	2.37333	1.57333	0.993333	1.31333	1.03333	1.79
Aradu.191YZ	1.04333	0.79	1.58333	1.10333	2.13667	1.01667	2.51333	1.62	0.493333	0.173333	0.343333	0.456667	0.216667	0.203333	0.37	0.403333
Aradu.1935X	10.0433	8.38667	14.0767	8.78	7.04333	7.03	8.88333	5.87667	5.26333	4.65667	6.05333	5.1	5.57333	4.82333	4.63333	4.17
Aradu.193T8	0.01	0.0533333	0.12	0	0.0666667	0	0	0.02	0.01	0.16	0.12	0.03	0.01	0.02	0.01	0.0733333
Aradu.194H8	34.6233	35.6867	37.1	35.0867	26.2167	29.0067	30.5	31.1767	18.4133	18.9	20.1833	17.0067	22.2567	17.2633	22.1967	21.3867
Aradu.195HY	60.9367	60.01	63.1067	66.61	28.3567	40.7867	74.1633	39.1433	21.7367	22.6833	17.37	20.06	27.07	15.7567	27.62	27.13
Aradu.196BE	8.21	9.22333	10.4633	1.99667	9.57667	2.16	10.02	1.78	5.93	6.84667	8.44667	2.00333	9.08667	2.29	9.23667	2.43
Aradu.196ZM	4.84333	3.58	4.22333	3.84667	6.3	3.72333	4.60667	2.88	2.64667	1.49333	1.75333	2.05	1.82333	2.18	1.96667	2.04
Aradu.1972D	1	1.69333	1.38667	0.976667	1.55	0.596667	0.973333	0.623333	0.456667	0.623333	0.586667	0.506667	0.63	0.24	0.636667	0.176667
Aradu.199G1	4.22333	2.70333	6.39667	1.35	0	0.586667	1.42	0.543333	4.57667	1.66333	6.48	0.403333	4.15	0.136667	2.60333	3.65
Aradu.199N4	2.30333	1.55333	1.59333	1.26333	2.41	1.40667	1.94667	1.80667	1.56667	1.39	1.76667	1.70667	1.65	0.99	2.05667	2.58
Aradu.199NZ	0	0	0	0	0	0	0	0	0	0	0	0	0.0166667	0	0	0
Aradu.199XC	0.72	0.37	0.703333	0.933333	0.74	0.743333	1.66	0.566667	0.413333	0.356667	0.28	0.676667	1.01667	0.53	1.05	0.796667
Aradu.19A4Y	17.9533	18.6267	16.99	19.66	24.9367	14.6967	18.4967	20.7433	7.17	7.64	7.71	6.02	8.99667	6.18333	8.61	9.97667
Aradu.19D9J	4.60667	4.09333	6.18	3.50333	5.50667	3.12667	4.23333	3.71	3.92667	2.08333	4.16667	2.71333	3.10333	2.43333	3.60333	4.34667
Aradu.19EUZ	3.06667	3.59333	3.38667	3.10333	6.78667	3.50333	4.32	4.16667	2.38667	2.69333	3.32	3.05667	3.02667	3.18	3.24333	2.85333
Aradu.19F6X	1.21	0.71	0.676667	1.30333	2.25	1.22333	1.74	2.4	1.87333	0.626667	2.49	1	0.496667	0.576667	1.09	2.10333
Aradu.19FFJ	0.413333	0.53	0.463333	0.466667	0.276667	0.293333	0.276667	0.26	0.206667	0.3	0.123333	0.14	0.15	0.256667	0.22	0.323333
Aradu.19FHQ	1.07667	1.46	1.43333	1.39333	0.536667	0.486667	1.42667	0.573333	0.836667	1.15	0.706667	0.76	1.1	0.183333	1.11667	1.27
Aradu.19FU1	6.16667	5.31333	8.22667	6.18	2.62333	3.86333	5.20333	3.14667	2.34667	3.51	3.65	3.17333	3.49667	2.90333	3.54	3.41667
Aradu.19HK3	0.13	0	0	0	0.376667	0.263333	0	0	0	0	0	0	0	0	0	0
Aradu.19IZS	90.2633	97.5333	102.917	74.3333	20.23	39.9933	63.52	30.43	24.2067	30.3667	23.8533	20.57	31.0367	18.2633	25.75	34.0033
Aradu.19KPD	0.08	0.08	0.516667	0.203333	0.08	0.123333	0	0.08	0	0	0.0866667	0	0.0433333	0	0.136667	0
Aradu.19N0M	0.01	0	0.00666667	0.01	0	0	0.0566667	0.0366667	0	0.09	0	0	0.0366667	0.0133333	0.0366667	0.0233333
Aradu.19Q44	0.183333	0.266667	0.19	0.19	0.273333	0.213333	0.156667	0.0833333	0.05	0.14	0.0633333	0.0466667	0.0666667	0.166667	0.0733333	0.326667
Aradu.19RCR	0.313333	0.72	0.57	0.476667	0.75	0.743333	0.333333	0.18	0.0633333	0.276667	0.2	0.2	0.376667	0.266667	0.36	0.326667
Aradu.19TQA	3.11	2.43333	1.86	3.48333	1.79333	1.61333	2.36667	1.21	0.61	1.04	0.723333	0.416667	0.913333	0.426667	0.773333	0.676667
Aradu.19W8X	1.89667	1.99667	1.84	1.42	2.72333	1.6	2.20667	1.34333	0.58	0.49	0.59	1.36	1.43667	1.08667	2.26333	0.92
Aradu.19WMZ	0.0633333	0	0.34	0	0.0333333	0.1	0	0	0	0	0	0	0	0	0	0
Aradu.19YSM	2.07667	2.12	0.863333	2.6	9.78	5.91333	4.01	3.9	4.81667	2.64667	3.93	11.9967	8.07667	9.16	8.11	9.32
Aradu.19ZIS	6.27333	4.31	7.22333	4.15667	1.12667	2.01667	4.72667	1.59667	1.23	1.89667	1.95667	1.07667	2.29333	1.16667	2.58333	1.37333
Aradu.1A2PM	5.52	5.45333	5.89333	6.39	7.00333	7.4	6.93	4.83	6.45667	5.38667	7.60333	4.01667	4.93667	4.32333	4.78667	5.7
Aradu.1A2XY	2.92333	2.14	3.09667	2.66667	2.45333	2.28333	3.25333	2.08667	1.09333	1.14333	1.52	1.43	1.66333	1.22333	1.29333	1.58
Aradu.1A39F	5.35333	4.20333	3.97333	5.06333	0.966667	3.85667	2.32	2.60667	2.06333	1.61333	3.52	0.793333	0.696667	1.92	0.763333	0.673333
Aradu.1A3FB	4.12333	3.07667	4.38	3.34667	3.12333	2.65333	3.49	2.04667	1.66333	1.49667	1.62	1.63333	1.72667	1.77	1.53333	3.68
Aradu.1A3SM	0	0	0	0.0133333	0	0	0	0	0	0	0	0	0	0	0	0
Aradu.1A4KM	0.25	0.303333	0.396667	0.193333	0.51	0.156667	0.39	0.3	0.01	0.04	0.0466667	0.0133333	0.0533333	0.0466667	0.0233333	0.0833333
Aradu.1A6FI	0	0	0	0	0	0	0	0	0	0	0.293333	0	0	0	0	0
Aradu.1A81U	0.986667	0.99	2.60333	0.41	0.523333	0.413333	0.363333	0.12	0.2	0.136667	0.123333	0.403333	0.243333	0.15	0.136667	0.223333
Aradu.1A8NN	1.89333	2.09	3.14333	2.06667	2.11	1.64333	2.29667	1.72	2.03	2.09333	2.63667	1.97667	2.18	1.98667	2.23333	2.01333
Aradu.1A8QK	0.87	0.826667	1.81	0.723333	1.08667	0.513333	0.993333	1.02667	0.993333	0.516667	0.93	0.713333	0.786667	0.846667	0.736667	0.87
Aradu.1AA3G	2.42	1.54333	3.52	2.72667	0.44	1.17333	3.29333	0.706667	0.903333	0.51	0.52	0.303333	0.38	0.07	0.31	0.31
Aradu.1AA4A	0.3	0.646667	0.823333	0.55	0.546667	0.35	0.42	0.28	0	0.6	0.543333	0.173333	0.196667	0.173333	0.163333	0.2
Aradu.1AC2T	21.4033	21.8233	15.29	21.1333	2.06333	12.2367	15.7667	10.14	3.29667	6.4	4.03333	1.83	2.86667	3.40667	4.27667	2.32667
Aradu.1AD3F	0.103333	0.41	0.57	0.53	0.18	0.243333	0.503333	0.1	0	0.0233333	0.156667	0	0.0733333	0.0466667	0.07	0.166667
Aradu.1AG6U	0.57	0.76	0.54	0.563333	3.06333	4.08667	0.93	1.65667	15.04	7.29	16.0933	15.7	13.4933	16.0233	15.09	12.13
Aradu.1AI9C	4.63333	3.97667	6.48333	3.33667	12.43	4.18667	4.90667	5.56667	3.99667	4.36	5.19333	4.26333	6.74333	4.55667	6.74	7.17333
Aradu.1AJ1T	2.96	2.34667	4.21	5.31333	7.63667	2.63	9.48	8.51667	2.11333	1.73333	1.12333	1.09667	0.49	0.776667	0.926667	1.04
Aradu.1AJ4F	1.10333	0.776667	0.83	1.13333	0.786667	0.41	1.04333	1.15667	0.843333	0.886667	1.01667	0.32	0.37	0.523333	0.57	0.78
Aradu.1AK6N	110.727	87.5333	68.8533	85.5733	14.5633	31.8267	76.0633	26.7133	9.01	19.8333	9.50667	2.82333	5.5	3.50333	5.51667	6.66
Aradu.1AM05	11.48	8.83667	12.9933	7.80333	0.906667	4.08667	8.44667	2.20333	1.73333	2.55	2.21333	1.08667	1.52333	1.33333	1.31667	1.85333
Aradu.1AM8X	0.376667	0.453333	0.443333	0.47	0.353333	0.26	0.506667	0.356667	0.196667	0.256667	0.11	0.186667	0.18	0.106667	0.153333	0.1
Aradu.1AP46	0.176667	0.0833333	0.35	0.146667	0	0.0566667	0.283333	0.233333	0.04	0	0.06	0.06	0	0.01	0.02	0.16
Aradu.1AR8U	0	0	0	0	0	0	0	0	0	0	0	0	0	0.0166667	0	0
Aradu.1AZ9I	20.63	14.8533	10.9433	12.12	65.14	11.3	17.3033	42.7333	8.89	5.75	6.16	7.2	7.26333	2.63667	6.1	18.0433
Aradu.1B07H	0.0766667	0.246667	0.106667	0.36	0.0366667	0.366667	0.666667	0.146667	0.506667	0.773333	0.196667	0.82	0.77	0.343333	1.00667	0.453333
Aradu.1B139	0	0.0833333	0.04	0.0866667	0.0433333	0.02	0.0433333	0.02	0.0433333	0.0233333	0	0	0	0	0	0
Aradu.1B26I	2.73	2.87333	2.98	3.22333	2.14	3.45	2.69667	2.66333	2.46	3.38667	2.78667	3.38	3.29	3.07667	3.48	4.09667
Aradu.1B2LG	0.57	0.273333	0.94	0.733333	0.71	0.293333	0.986667	0.47	0	0.106667	0.166667	0.0366667	0.183333	0.0266667	0.156667	0.07
Aradu.1B5IR	0	0	0.24	0	0.17	0	0	0.03	0.0333333	0.0666667	0	0	0	0	0	0
Aradu.1B6ZQ	2.84333	3.33333	4.34333	2.29667	1.95667	1.55667	2.28	2.12333	1.85667	1.91333	2.17333	1.27	0.866667	1.11333	1.39	1.51667
Aradu.1B80H	0.0466667	0.02	0.186667	0.03	0	0.05	0	0	0	0	0	0	0	0	0	0
Aradu.1B81U	0	0	0	0.04	0	0	0	0	0	0	0	0	0	0	0	0
Aradu.1BA76	13.5133	14.2533	16.9067	12.9867	5.29667	9.41333	12.5533	6.46333	4.15667	4.93667	5.87333	4.60333	4.96333	4.62333	5.12667	4.95
Aradu.1BC5C	5.16667	3.22667	7.37667	0.513333	0.09	0.43	3.96667	0.07	0.28	0.186667	0.0566667	0	0	0	0	0
Aradu.1BH3V	9.14667	9.51	5.18333	11.07	3.29667	6.77667	7.02333	6.81333	2.63333	2.73333	1.07333	2.66333	3.03	1.51	2.54	3.54667
Aradu.1BJ1T	10.49	11.6067	7.65333	8.64333	46.56	14.19	19.64	18.94	6.79	4.05333	5.86	7.22333	6.67333	5.06	6.69667	8.16667
Aradu.1BK65	5.15	6.78333	15.2333	9.25	8.88333	5.76667	12.0267	8.07	0.00666667	4.39333	4.73667	3.13667	4.14	2.84	3.52	4.61667
Aradu.1BV5M	14.7133	13.57	16.96	15.7433	6.03	10.55	18.57	9.14	6.56333	4.66333	4.66333	5.90667	5.82	5.01333	6.1	6.49333
Aradu.1C2XH	0.72	0.763333	0.686667	0.69	3.67	0.496667	2.56667	0.79	0.28	0.173333	0	0.106667	0.173333	0.183333	0.11	0.1
Aradu.1C345	5.51333	6.07667	6.88333	4.96	11.31	6.14	6.90667	4.96	3.70667	3.38333	4.22667	3.85667	4.08333	3.56333	4.32333	3.60333
Aradu.1C3RX	0	0	0	0	0	0	0	0.00666667	0	0	0	0	0	0	0	0
Aradu.1C3SG	0	0	0	0	0	0	0	0	0	0	0	0	0	0	0	0.0233333
Aradu.1C52J	1.49667	1.79333	1.35667	1.95667	1.51333	1.14333	1.24667	1.47	0.693333	1.31333	0.88	1.03	1.23333	0.826667	1.17667	1.80333
Aradu.1C5U3	0.593333	0.78	0.93	0.766667	0.946667	0.676667	0.566667	0.35	0.636667	0.58	0.89	0.766667	0.936667	0.563333	0.733333	0.916667
Aradu.1C5U5	0	0.04	0	0	0	0	0	0	0	0	0	0	0	0	0	0
Aradu.1C5Z6	6.32	5.26333	8.24333	5.06	1.54333	1.58667	4.66	3.72667	2.40667	6.11333	14.4633	7.56333	3.87	4.45333	5.44333	7.89333
Aradu.1C7BQ	0.04	0.09	0.126667	0.0266667	0	0	0.04	0.26	0	0.0133333	0	0	0	0	0	0
Aradu.1C8ZS	0	0	0	0	0	0	0	0	0	0	0.0166667	0	0	0	0	0
Aradu.1C9UI	1.67333	0.906667	0.996667	0.87	0.0166667	0.0733333	0.95	0.323333	0.1	0	0.1	0.02	0	0	0	0.526667
Aradu.1CN3T	11.4	11.96	12.8567	11.47	20.6467	10.3067	12.9467	10.56	6.02667	5.91667	6.93667	8.78667	8.74333	5.81667	9.09667	9.74
Aradu.1CT0J	11.4667	11.6	14.1733	12.1967	10.4467	11.53	12.7467	9.12	7.69333	6.89333	7.48	8.43	9.65333	9.52333	10.0367	10.99
Aradu.1CY96	12.51	13.2733	15.7767	13.6467	4.83	8.73333	13.12	7.46667	5.85333	7.03	6.46667	4.79	6.31333	5.47333	7.43333	7.97333
Aradu.1CY9X	0.296667	0.193333	0.133333	0.0966667	0.0466667	0.0166667	0.0333333	0.126667	0	0.0766667	0.0766667	0.0733333	0.103333	0.0366667	0.143333	0.4
Aradu.1D01N	5.56667	6.11333	7.48	4.77333	11.3833	4.92667	6.52333	6.33333	2.74333	2.91333	3.17	2.95667	3.74667	3.37333	3.89667	3.71667
Aradu.1D0UZ	1.48667	0.503333	0.43	0.46	1.37	0.423333	0.79	0.353333	0.0266667	0.153333	0.233333	0.1	0	0.05	0	0
Aradu.1D15U	0.0366667	0.0466667	0.03	0.236667	0	0.0333333	0.0166667	0	0	0	0.0166667	0.15	0.0166667	0	0.0166667	0
Aradu.1D2HV	3.27	3.1	4.5	3.61	1.05667	1.71	3	1.12667	2.08333	1.90667	2.04	1.94	2.58667	1.41333	2.38	2.17
Aradu.1D34I	33.7967	70.0567	14.28	11.38	326.05	50.8633	63.38	133.093	0.643333	2.61	0.383333	0.383333	19.1967	0.123333	7.73333	1.95667
Aradu.1D399	3.16	2.42667	2.88333	3.26333	2.28667	2.97	2.99333	1.80333	2.1	2.55667	2.85333	2.59667	3.09667	2.93667	3.13	3.13333
Aradu.1D3EG	59.6733	57.1067	71.9367	48.8233	130	56.8867	66.4567	83.84	32.9133	28.1333	33.2467	27.1433	35.3867	24.91	33.32	38.4533
Aradu.1D475	4.26	3.29333	4.69667	4.25667	5.35667	4.23	5.62667	4.43	4.01333	2.67	4.87333	4.30333	5.43667	3.34	6.02667	5.93333
Aradu.1D4P2	1.71	1.83333	1.19	1.29667	2.51667	1.91	1.67333	2.37	3.09	2.12333	3.51	2.48	3.89	1.6	4.98667	3.91667
Aradu.1D4XY	47.5233	45.07	64.82	39.0667	84.1033	32.8133	48.89	63.61	51.2567	15.0567	26.5467	15.05	19.6567	13.54	21.34	25.2867
Aradu.1D59R	0	0.03	0.0866667	0.0133333	0	0	0.0133333	0	0	0	0	0	0	0.0166667	0	0
Aradu.1D6DD	12.0833	9.00667	13.4733	11.8367	21.1033	11.8133	14.66	14.89	6.52667	7.95333	8.89667	6.86333	7.64667	8.02	9.28333	8.91333
Aradu.1D7KB	0.0633333	0.0633333	0.283333	0	0	0	0.0166667	0	0	0	0	0	0	0	0	0
Aradu.1D82M	0.0266667	0.00666667	0.0333333	0.01	0.02	0	0.0133333	0.0433333	0	0.00666667	0.02	0.00666667	0.0533333	0.0133333	0.0166667	0.0133333
Aradu.1D83F	0	0	0.0133333	0	0	0	0.00666667	0	0	0	0	0	0	0	0	0
Aradu.1D8GS	0	0	0	0	0	0	0	0	0	0	0.133333	0	0	0	0	0
Aradu.1D8YF	22.3933	19.86	17.5667	14.5833	28.97	19.3533	27.9	38.6067	50.6067	38.4867	50.7767	32.84	55.29	25.4267	62.1033	57.29
Aradu.1DA21	11.4767	9.29	10.19	12.7567	16.22	9.27667	12.84	12.2767	8.29333	3.64667	3.99333	4.98	4.1	3.83333	3.40333	4.16
Aradu.1DA34	4.53333	3.48333	5.37	5.17667	3.89667	4.00667	4.15333	3.61	4.22333	4.10667	4.61333	3.1	3.44667	3.00667	3.74333	3.55667
Aradu.1DC8G	0	0	0	0	0	0	0	0	0.0433333	0	0.0833333	0	0	0	0	0.04
Aradu.1DD3J	0	0	0.05	0	0.203333	0.0533333	0.0533333	0	0	0	0	0.0566667	0	0	0	0
Aradu.1DD8W	2.97333	1.98	3.28333	2.49333	1.42667	2.11333	3.44333	1.87667	1.68333	1.78333	1.86333	1.13333	2.26667	1.50667	1.79333	2.51
Aradu.1DJ56	12.49	11.5533	11.3267	15.9867	8.53	12.0433	12.7067	9.7	15.4133	5.82667	7.42	5.44	5.09	6.90333	5.23	3.85667
Aradu.1DM8H	0	0	0	0	0	0	0	0.0166667	0	0	0	0	0	0	0	0
Aradu.1DT27	0	0	0	0	0	0	0.07	0	0	0	0	0	0	0	0	0
Aradu.1DV9M	2.41	1.68	2.81333	2.35	1.21333	2.52	3.18	1.35667	1.04333	1.22667	1.23667	0.86	1.67667	1.15333	1.92667	1.3
Aradu.1E08A	10.22	8.12667	18.7667	8.92	3.49667	5.23667	7.79667	4.13667	2.98	4.3	6.06333	3.33333	4.40333	3.42667	4.85667	3.30333
Aradu.1E0HC	2.99	2.92	4.39333	3.23	2.12333	1.86667	2.68	1.40667	1.49667	1.34333	2.60333	1.54333	2.06667	1.37	2.21333	2.42
Aradu.1E0KB	6.44333	5.52	8.17667	5.71	7.25667	4.56667	5.3	5.22	3.83667	3.22333	4.29333	2.91667	3.62333	2.15	3.79667	3.42667
Aradu.1E0WP	0.136667	0.12	0.18	0.11	0	0.0633333	0.0633333	0.00666667	0.00666667	0	0.06	0	0	0	0.03	0.00666667
Aradu.1E1I2	0.163333	0.08	0.416667	0.196667	0	0.06	0.0866667	0.01	0.03	0.103333	0.0966667	0.02	0.0633333	0.01	0.0333333	0.09
Aradu.1E1V6	1.12667	1.17	1.49333	1.13333	0.523333	1.05	0.72	0.526667	1.17333	0.643333	0.773333	0.73	0.693333	0.54	0.8	1.13667
Aradu.1E463	1.04333	0.97	2.43333	1.23333	1.04333	0.846667	1.79	0.93	0.923333	0.556667	0.79	0.68	0.973333	0.85	0.63	1.03333
Aradu.1E4DL	1.92333	1.45333	2.22667	1.85	1.26333	1.25667	1.75	1.00667	0.953333	1.40667	1.21	0.76	1.14667	1.08667	1.32333	1.01
Aradu.1E53F	0	0	0.04	0.0666667	0	0.08	0.103333	0	0	0	0	0.13	0.02	0.09	0.0266667	0
Aradu.1E5BI	10.5633	11.6167	15.8867	7.53333	5.55667	5.62333	8.74333	5.64	4.72333	5.69667	6.65333	4.69667	6.41333	4.29333	5.84333	6.93
Aradu.1E6JU	0	0	0	0	0	0	0	0	0	0.0233333	0	0	0	0	0	0
Aradu.1E8ZG	13.14	14.6	17.8733	13.4833	13.66	10.9167	13.13	10.94	4.97333	6.25667	6.77	6.34667	7.22	5.76667	7.18	6.76
Aradu.1E97C	0.01	0.0366667	0.0333333	0.00333333	0	0	0.0166667	0	0.00666667	0	0	0	0.0133333	0	0.00333333	0
Aradu.1E9A5	0	0	0.206667	0	0.07	0	0	0	0	0	0	0	0	0	0	0
Aradu.1E9H5	0.806667	0.7	0.99	0.47	0.04	0.54	0.48	0.18	0.543333	0.56	0.506667	0.08	0.243333	0.226667	0.366667	0.13
Aradu.1EC42	0.546667	0.536667	1.80667	1.5	0.12	0.923333	1.14667	0.503333	0.54	0.403333	1.03667	0.69	0.766667	0.876667	1.42	1.03667
Aradu.1ED5Z	4.37333	3.98667	6.19667	5.28	0.173333	2.00667	6.32	2	0.51	1.04333	0.81	0.256667	0.516667	0.48	0.786667	0.266667
Aradu.1EG04	7.00333	6.73667	8.43333	6.11333	3.98	3.48	5.84667	4.40667	3.19	3.58667	3.76333	2.48	3.22333	2.35667	3.49333	3.26
Aradu.1EH3D	0.716667	0.53	0.596667	0.26	0.0533333	0.04	0.02	0.116667	0.776667	0.396667	0.53	0.253333	0.1	0.14	0.343333	0.0833333
Aradu.1EH7R	1.50667	1.30667	1.21	0.636667	12.7333	1.15667	2.19	5.99	2.54	1.20667	3.75333	3.07667	3.11667	1.52333	2.64333	5.39
Aradu.1EI01	8.80667	9.43	12.82	7.65	10.5	6.53333	9.12667	6.68667	3.04667	3.17	3.94	3.06667	4.16667	3.16667	3.68	3.69667
Aradu.1EI8I	1.84	1.73	1.99667	2.46667	2.65333	2.69667	1.56333	1.52	5.26	4.55	6.27333	7.02	7.39667	5.93667	6.44333	8.93333
Aradu.1ES3P	7.29333	6.75	9.93667	5.82	6.54667	4.81333	7.67333	5.67667	2.71	2.22667	2.95	1.94333	2.37	2.12333	2.8	2.73
Aradu.1ES85	6.72333	5.29	11.5967	7.82	14.0133	3.7	5.91667	3.47333	0.603333	0.81	0.813333	0.62	0.236667	0.643333	0.593333	0.456667
Aradu.1ET1N	0.276667	0.09	0.32	0.183333	0.473333	0.286667	0.19	0.55	0	0.13	0.103333	0.153333	0	0.376667	0	0.15
Aradu.1F1FD	54.2333	45.0233	56.1833	46.9233	88.2867	47.8633	74.47	71.8033	34.51	15.3667	25.1133	14.27	13.42	10.1233	11.32	20.3533
Aradu.1F1XW	4.51333	4.24667	4.59667	3.7	8.20333	2.75333	4.48333	5.33667	2.53667	2.40333	3.07667	3.26333	2.92	2.2	2.47	3.22
Aradu.1F2UP	0.54	0.463333	0.92	0.356667	0.09	0.346667	0.506667	0.226667	0.42	0.08	0.19	0.0666667	0.106667	0.126667	0.08	0.0533333
Aradu.1F4NN	0	0.0133333	0.05	0	0.0266667	0	0.0133333	0	0	0.0133333	0	0	0	0	0	0
Aradu.1F5AZ	3.18667	4.75	0.776667	0.3	2.87333	1.25667	1.45	1.04	0.603333	0.0633333	0.133333	0.09	0.71	0.146667	0.196667	0.17
Aradu.1F737	0	0	0	0	0	0.166667	0	0	0.286667	0.16	0.473333	0.123333	0.12	0.0633333	0.06	0.156667
Aradu.1F8U9	5.42333	3.24333	5.35667	5.44	4.89	3.9	5.73667	3.83	3.49	2.72667	2.83	2.12667	3.22333	1.63667	2.81	3.09667
Aradu.1F9AB	0.95	1.21667	1.15667	1.24667	2.42667	0.976667	1.07667	1.08	0.463333	0.396667	0.5	0.633333	0.826667	0.4	0.74	0.646667
Aradu.1FC14	1.30333	1.01	2.9	1.03667	1.21	1.04	1.22	0.756667	1.09	0.99	1.09	0.603333	1.49667	0.666667	1.28	0.906667
Aradu.1FD3D	0.36	0.376667	0.446667	0.61	0.0833333	0.313333	0.12	0.456667	0.386667	0.12	0.416667	0.103333	0	0.12	0	0.17
Aradu.1FM9H	0.01	0.02	0.02	0.03	0.01	0.04	0.08	0	0.01	0.02	0	0.04	0.03	0.103333	0.0533333	0.07
Aradu.1FN60	3.11667	2.7	1.62667	3.98667	12.0567	5.56667	6.34333	6.98	3.12667	1.84333	2.12333	3.59333	3.33333	3.29667	3.12667	3.30333
Aradu.1FP11	0	0	0	0.0966667	0	0	0	0	0	0	0.05	0	0	0	0	0
Aradu.1FQ73	16.2933	14.6	14.4133	15	60.4	15.5667	22.1367	30.97	8.06	8.74	10.8167	8.73333	9.22	8.27333	10.4767	10.5867
Aradu.1FR6L	0	0	0	0	0	0.0466667	0	0	0	0	0	0	0	0	0	0
Aradu.1FT6I	0	0	0.0733333	0	0	0.09	0	0	0	0	0	0	0	0	0	0
Aradu.1FU4X	54.5933	42.8733	48.12	65.2233	19.87	35.88	58.9233	32.73	26.7133	26.1433	28.6533	20.79	24.6033	16.41	25.9167	26.9433
Aradu.1G0GY	1.00333	0.76	0.576667	1.10333	1.82667	0.65	0.956667	1.39667	0.356667	0.45	0.07	0.116667	0.253333	0.25	0.226667	0.0533333
Aradu.1G2BN	0	0	0.16	0	0	0	0	0	0	0	0	0	0	0	0	0
Aradu.1G2SJ	0	0	0	0	0	0	0	0	0	0	0	0	0.14	0	0	0
Aradu.1G3YF	9.94	8.24	18.05	16.72	2.39333	6.07	9.20333	6.43	3.56667	2.28	2.48333	0.63	0.9	0.726667	1.11333	1.54667
Aradu.1G4QF	16.4267	14.64	17.7	17.79	26.4667	12.38	17.8067	18.5033	8.17667	6.33	7.35667	6.4	7.98667	6.57667	7.7	9.68
Aradu.1G6CB	1.11333	0.94	0.8	0.943333	0.313333	0.713333	1.2	0.786667	0.376667	0.4	0.496667	0.38	0.333333	0.14	0.406667	0.216667
Aradu.1G6QS	1.3	1.17	1.47333	1.73	2.63333	1.65	1.37667	1.48667	0.773333	0.83	0.953333	0.846667	1.20667	0.986667	1.14	1.46
Aradu.1G960	0	0	1.16667	0	0	0	0	0	0	0	0	0	0	0	0	0
Aradu.1G9F4	2.54	1.89667	2.81667	2.51333	3.28	2.35	3.38	2.54333	1.73667	1.20333	1.62333	1.38	1.54333	1.23333	1.56	1.41667
Aradu.1GC85	2.34667	1.37	1.65	1.72667	3.94667	1.68	2.08	3.22667	0.783333	1.57333	1.64333	0.926667	1.4	1.62667	1.32333	1.34
Aradu.1GF1B	16.5467	14.15	16.4933	17.6133	7.97333	10.4433	19.5767	13.1867	6.87	10.1133	8.46333	7.13333	7.82	7.48	8.24333	11.1533
Aradu.1GP2E	16.76	14.0233	12.37	20.8367	38.6367	19.6433	25.26	23.66	19.9533	11.41	15.24	14.7433	17.4533	15.1567	18.8133	13.56
Aradu.1GS41	29.0033	22.79	17.2167	32.77	5.09333	19.7367	22.9467	12.4067	13.3433	12.3133	12.72	14.52	15.2833	13.2167	14.5367	13.16
Aradu.1GT60	0	0	0	0	0	0	0	0	0	0.03	0	0	0	0	0	0
Aradu.1GZ32	0.493333	0.603333	0.726667	0	2.41	0.443333	0.4	0.453333	0.08	0.0166667	0	0.553333	0.736667	0.05	1.52333	2.41
Aradu.1H2D4	0.00666667	0.0133333	0.0266667	0.0166667	0.0133333	0.02	0.0133333	0.0266667	0	0	0.01	0.00666667	0.00333333	0.01	0	0
Aradu.1H2HC	0	0	0	0	0	0.0233333	0	0.00666667	0	0.00333333	0	0	0	0.01	0	0.00333333
Aradu.1H2UR	1.09667	1.09333	2.06	1.00333	0.353333	0.52	2.10667	0.576667	0.183333	0.64	0.42	0.743333	0.526667	0.336667	0.34	0.94
Aradu.1H3SL	3.63667	1.88333	3.98667	4.42	1.34333	2.26	5.96667	3.18667	0.676667	0.566667	1.18667	0.61	0.686667	0.723333	1.21	2.08
Aradu.1H4CB	51.7933	49.16	60.15	44.78	78.0733	45.9467	50.4667	53.58	36.24	35.37	47.7267	32.95	38.0433	37.2167	39.0067	37.4367
Aradu.1H5NS	19.3333	18.87	26.3667	17.6033	12.5367	10.3133	16.7333	13.3167	10.2767	5.89333	5.91667	4.68	5.6	5.05667	6.90333	6.3
Aradu.1H66Y	7.97333	8.4	15.18	3.97667	3.27667	1.76667	4.9	3.99	1.42333	1.64333	0.49	1.01333	1.10333	0.413333	0.94	1.63333
Aradu.1H68Z	0	0	0	0	0	0	0	0.0666667	0	0	0	0	0	0	0	0
Aradu.1H6YX	19.3267	22.6267	19.9467	0.33	31.7167	0.286667	22.9433	0.29	12.1267	12.17	13.6033	0.13	17.9	0.223333	17.03	0.203333
Aradu.1H7JT	0.336667	0.363333	0.0866667	0.37	0.303333	0.22	0.816667	0.12	0	0.1	0	0.0333333	0.166667	0.103333	0.306667	0.0633333
Aradu.1H9WR	11.5167	12.1967	11.8967	7.94667	7.86667	6.71333	8.86333	5.95	2.23333	4.99	2.39667	1.82	3.71	2.14667	2.87667	3.80333
Aradu.1HA1K	4.41667	4.22667	5.17	3.89	3.67333	3.48	3.75667	2.61667	4.17333	3.28333	3.49667	3.76333	4.53333	3.36	4.25	4.08
Aradu.1HD8G	0.376667	0.453333	0.443333	0.47	0.353333	0.26	0.506667	0.356667	0.196667	0.256667	0.11	0.186667	0.18	0.106667	0.153333	0.1
Aradu.1HI9W	2.8	2.07667	3.30667	3.13667	1.57667	1.63667	3.46	1.88	0.683333	0.82	0.45	1.01	1.17333	0.746667	1.00333	1.06667
Aradu.1HN9G	0.0233333	0	0.15	0.123333	0	0.13	0.13	0.126667	0	0	0	0	0	0.0266667	0	0
Aradu.1HQ4L	0.00666667	0.00666667	0.0266667	0	0.0133333	0	0	0	0	0	0	0	0.00666667	0.00333333	0	0
Aradu.1HX6J	3.59333	3.00667	3.34	2.26333	5.36	3.68	3.12667	9.06333	5.6	4.47667	18.7833	5.58667	6.18667	7.33333	5.39	10.0133
Aradu.1HZ1E	3.45	2.36667	2.78	3.43	8.13333	4.83667	4.59667	3.46667	2.68667	2.86333	2.70333	4.25667	4.04	3.40333	4.42	3.75667
Aradu.1I015	6.89	6.38667	9.00667	6.69667	5.43667	4.56667	5.75333	4.31667	1.94	2.54333	2.63667	2.37333	3.18333	2.53	3.11667	4.31
Aradu.1I23V	708.763	721.967	632.5	756.287	327.903	464.023	698.49	449.093	303.923	337.57	312.277	226.493	310.943	220.497	306.44	344.563
Aradu.1I2B8	12.1533	12.5567	11.78	12.4133	10.4067	8.83667	12.94	10.0267	3.83333	4.38667	4.86667	3.87667	5.23	3.60667	5.15	5.44667
Aradu.1I5UA	2.37	1.71667	2.66333	1.52667	2.19333	1.48333	1.75	1.5	0.736667	1.37	1.36667	1.35	1.40333	1.22333	1.78667	2.28
Aradu.1I5W4	4.22	3.50333	4.97667	4.57333	4.02	0.0166667	4.64	3.10667	1.59333	2.42333	1.92333	1.96667	2.44333	0.07	3.02667	2.21667
Aradu.1I64Y	0.0966667	0.0966667	0.183333	0	0	0	0.106667	0	0	0	0.113333	0	0	0.366667	0.113333	0
Aradu.1I73Q	1.59667	1.69	1.64	2.38333	0.54	1.83	2.13333	1.37667	1.14	1.12	1.10667	1.14333	1.54333	1.11	1.38667	1.4
Aradu.1I74K	0	0	0.0533333	0.14	0	0.0133333	0.01	0.0266667	0	0	0	0	0	0	0	0
Aradu.1I7AU	0	0	0	0	0	0	0	0	0	0	0	0	0	0	0	0.0766667
Aradu.1I82D	1.18667	1.47333	2.01333	1.2	0.91	1.05667	1.12333	0.626667	1.29	1.69333	1.83667	1.59	1.94333	1.50333	1.95667	2.33
Aradu.1I9MZ	1.32667	1.25667	1.79	1.12	2.37333	1.23333	1.98	2.05333	2.79	1.17667	1.3	0.57	1.05	0.883333	0.623333	1.1
Aradu.1IB0M	13.4333	12.4933	14.1433	9.45	3.11333	5.95667	12.4267	4.31	2.92667	2.57	2.83667	2.68667	3.1	3.39667	4	2.88333
Aradu.1IB59	5.91667	4.70333	7.7	4.50333	4.21333	4.07	4.77667	4.56667	2.37	2.54	3.33667	2.65	2.76333	2.30667	2.72	3.21333
Aradu.1IC21	0.246667	0.19	0.0433333	0.376667	0.0133333	0.406667	0.0166667	0	0.41	0.00666667	0.0133333	0.386667	0	0.343333	0.00666667	0
Aradu.1IC89	1.97	1.74333	2.91333	2.02667	1.44333	1.84	2.09333	1.23333	1.68667	1.48333	2.08667	1.42667	2.23333	1.77667	1.91333	1.85
Aradu.1IK7L	0.323333	0.186667	0.233333	0.356667	0.0333333	0.116667	0.326667	0.16	0.0133333	0	0.106667	0.0433333	0.0466667	0	0	0
Aradu.1IM7V	17.5233	13.8067	36.4667	23.2067	1.07667	14.6267	30.8667	5.01	5.47667	8.58333	16.5533	10.47	10.9067	8.68	14.64	7.26667
Aradu.1IX3W	0.253333	0.226667	0.103333	0.246667	0.346667	0.29	0.34	0.3	0.126667	0.196667	0.116667	0.0466667	0.06	0.106667	0.0633333	0.0666667
Aradu.1IX81	1.19667	1.21333	1.47667	0.936667	2.24	1.27667	1.11	1.49	0.603333	0.97	1.44333	0.893333	1.08667	0.73	1.03667	1.07
Aradu.1J03U	11.86	9.95333	16.0567	9.50333	7.76	6.51333	9.56667	6.61333	3.93	5.51333	6.15333	4.74	4.82667	3.70333	5.36333	6.46667
Aradu.1J0IW	2.49333	1.41	3.17333	2.17333	2.65	2.02	2.62667	1.92333	2.01	1.64333	2.58667	2.16667	1.85	1.73667	1.72333	2.26333
Aradu.1J1DY	5.88667	5.60333	8.47667	6.07667	3.66667	4.31333	8.67	3.61667	1.63	2.30333	3.03	1.78333	2.36667	2.21667	2.45	1.43333
Aradu.1J1TJ	4.24667	4.36	1.93	5.4	0.196667	1.62	4.00333	3.67667	4.92667	11.6367	24.12	9.63333	6.19333	8.44333	21.6133	9.81667
Aradu.1J1TW	3.72333	3.5	4.81667	3.17667	1.86333	2.23	2.80667	1.96667	2.15667	2.42333	3.88333	2.64333	2.84333	2.20333	2.42333	3.27333
Aradu.1J25G	0.606667	0.386667	0.946667	0.866667	0.313333	0.563333	0.71	0.27	0.0133333	0.156667	0.04	0.0966667	0.0266667	0.0566667	0.196667	0.2
Aradu.1J279	10.03	8.28667	6.69667	10.2033	7.46667	7.49333	9.43	6.18333	7.75333	3.24333	1.49667	2.69333	14.4967	2.76333	8.87667	2.76667
Aradu.1J3E3	4.22333	4.26	4.41333	3.15	0.55	1.58333	2.16	0.67	0.393333	1.08	0.346667	0.553333	0.88	1.06333	1.08333	0.996667
Aradu.1J3FJ	1.05	0.89	1.31	1.24	0.346667	0.703333	1.60667	0.436667	0.123333	0.233333	0.206667	0.383333	0.536667	0.216667	0.623333	0.336667
Aradu.1J44L	12.86	10.89	15.3833	11.8567	26.7567	10.7833	13.65	15.2533	4.11	4.30333	4.45	4.54333	4.37	2.85	4.05	4.59333
Aradu.1J52S	0.11	0.0766667	0.36	0.03	0.0333333	0	0.0466667	0.0233333	0.0166667	0.01	0	0.0266667	0.0666667	0.01	0	0
Aradu.1J5GN	0	0.01	0	0.01	0	0	0.01	0	0	0	0	0.01	0.02	0	0.00333333	0.0733333
Aradu.1J5SQ	0.04	0.01	0	0.0633333	0	0.0233333	0.01	0	0	0	0	0	0	0	0	0
Aradu.1J8DV	4.68667	3.82333	6.70333	4.52	2.77	2.53667	3.58	2.79667	1.75	2.27	2.21667	2.44667	1.27333	1.57333	1.24	2.33667
Aradu.1JH0H	0.02	0.0166667	0	0.00666667	0.02	0	0.0233333	0.00666667	0.00666667	0	0.06	0	0.0166667	0	0	0.00333333
Aradu.1JK1L	3.32667	2.87667	5.98333	3.57	1.21333	1.72333	4.12667	1.57	1.74667	1.47333	1.65333	1.77667	2.26333	1.76333	2.07667	2.43333
Aradu.1JK2E	0.03	0	0.03	0	0	0	0	0.0433333	0.00666667	0.0166667	0	0	0	0	0	0
Aradu.1JP2B	9.57	9.88	10.9867	7.59333	9.83	7.06333	9.25667	6.68	5.28667	6.56	8.05333	7.51667	8.36667	6.53333	8.57667	8.03667
Aradu.1JQ3A	0.0866667	0.0966667	0.1	0.0766667	0.08	0.01	0.183333	0.0233333	0	0.0466667	0.0133333	0	0.0333333	0	0	0
Aradu.1K1CT	0.14	0.0966667	0.223333	0.0866667	0.0633333	0.123333	0.173333	0.0433333	0.0833333	0.126667	0.0666667	0.15	0.243333	0.106667	0.103333	0.0133333
Aradu.1K1MI	0.0466667	0.04	0.353333	0.0466667	0	0.0833333	0.103333	0.0233333	0.0366667	0.06	0.0266667	0.0133333	0.0133333	0	0.04	0.0833333
Aradu.1K45L	143.523	153.05	155.507	151.133	39.37	95.4833	143.18	90.4667	57.05	61.5833	43.56	49.5367	60.6733	38.7933	53.37	65.6167
Aradu.1K4IQ	3.19333	2.78333	3.88667	3.80333	2.03667	3.04333	3.41333	1.92	1.81333	1.54333	2.03	1.22667	1.49667	1.61	0.903333	1.97333
Aradu.1K902	0.3	0.213333	0.203333	0.236667	0.313333	0.116667	0.0733333	0.143333	0.0433333	0.0133333	0.0333333	0	0.0433333	0	0.0933333	0
Aradu.1K9AZ	2.00333	1.44667	4.19333	1.16667	1.21333	0.5	3.11333	3.77333	0.243333	0.136667	0.63	0.146667	0.05	0.0633333	0.15	0.696667
Aradu.1K9RY	3.03667	3.06	4.04	2.71667	2.87333	2.33	2.68667	2.18	1.73333	1.92	3.68667	2.39333	2.87667	2.49667	3.58333	2.89667
Aradu.1KA4U	2.69667	1.31667	22.21	0	0.15	0	0.0666667	0.0433333	0.0666667	0.02	22.9	0.0166667	0	0	0	0
Aradu.1KE2A	0.213333	0.21	0.836667	0.236667	0.783333	0.846667	0.68	0.68	0.586667	0.103333	0.05	0.333333	0.356667	0.396667	0.29	0.1
Aradu.1KH61	1.74667	1.60667	2.05	2.59333	0.936667	1.69667	1.80333	1.68333	2.05	1.37333	1.96	1.49333	1.24333	1.71667	1.73	1.72
Aradu.1KU8R	0	0	0.22	0.04	0.123333	0	0.04	0.0866667	0	0	0.07	0	0.0533333	0	0.0566667	0
Aradu.1KY50	2.19667	2.88667	5.28333	3.51667	2.33	2.56	2.37667	2.19667	1.77	1.79667	1.83	1.4	2.16	0.83	2.42333	2.69333
Aradu.1L0CE	0.0533333	0.0266667	0	0	0	0	0.0566667	0	0	0	0	0	0	0	0	0.0266667
Aradu.1L0P8	0.0833333	0.0333333	0.18	0.0466667	0.153333	0.146667	0.113333	0.0666667	0.00666667	0	0.0866667	0.00666667	0.05	0.15	0.0466667	0.00666667
Aradu.1L0RP	0.0566667	0	0.0133333	0.0333333	0.0966667	0.0133333	0.05	0.0366667	0	0	0	0.0133333	0.0133333	0.04	0.01	0.0633333
Aradu.1L0UP	9.04667	9.77333	12.36	19.68	12.51	4.17667	14.9533	10.2667	5.68333	7.88667	7.15	10.3633	9.69333	3.23333	9.36	8.58667
Aradu.1L1X1	1.96	1.22667	2.85667	2.94333	0.566667	2.93333	3.81667	1.68333	1.51333	2.05667	2.07333	1.06	2.43	1.86	3.35	1.49
Aradu.1L2DQ	50.23	48.6067	50.6433	60.0133	79.4367	41.03	68.7267	70.8967	36.43	32.1933	47.07	43.2633	47.4967	40.6033	47.8933	52.9167
Aradu.1L2G2	0.99	1.73	1.40667	1.32	3.13667	1.95333	1.81667	2.25	1.21667	0.596667	0.87	1.00333	1.49	1.22333	0.94	0.836667
Aradu.1L6HR	53.28	45.92	66.15	78.8767	4.84333	46.1333	51.0167	34.6833	38.1167	21.27	15.6133	16.9267	23.3333	24.8133	22.94	24.9433
Aradu.1L75J	0	0	0	0.0433333	0	0	0	0	0	0.0133333	0	0	0	0.0166667	0	0
Aradu.1L7HM	0.0566667	0.06	0.0566667	0.06	0	0.02	0	0.06	0	0	0	0	0.02	0.0233333	0	0.02
Aradu.1L99Z	1.52667	1.12333	2.31667	1.16333	0.493333	0.683333	1.48	0.643333	0.2	0.306667	0.236667	0.196667	0.176667	0.116667	0.206667	0.183333
Aradu.1LA8W	1.16667	1.54333	1.50333	1.20667	0.75	0.87	0.433333	0.993333	0.0466667	0.0466667	0	0.19	0.0466667	0.05	0.0733333	0.18
Aradu.1LE3M	5.46333	4.69	4.86667	4.41	7.20333	4.23667	5.7	5.24	4.07	3.93333	4.4	3.68	4.43	3.5	4.83333	4.01333
Aradu.1LG94	4.53333	3.45	5.18	3.04667	5.56667	4.47	3.80667	2.58	3.43667	3.01667	4.26667	3.22667	4.02333	3.76	3.86	3.90333
Aradu.1LH3L	0.0433333	0	0.0833333	0	0	0	0.0933333	0	0	0.0466667	0.05	0.1	0	0.05	0	0
Aradu.1LI5S	18.08	15.7433	18.6267	17.2133	15.45	14.71	16.5733	15.3233	8.37333	9.03333	7.31667	7.77333	9.74667	6.79	8.63	11.05
Aradu.1LJ6R	3.3	2.35	2.95667	3.53333	0.293333	2.63667	2.11333	1.58667	2.48333	2.33333	2.52333	1.12667	1.15	1.56333	1.37	1.12667
Aradu.1LM0G	0	0	0.0366667	0	0	0	0	0	0	0	0	0	0	0	0	0
Aradu.1LQ1Q	0.04	0.04	0.0833333	0	0	0	0	0	0	0	0	0	0	0	0	0.106667
Aradu.1LR6R	0	0	0	0	0	0	0.0366667	0	0	0	0	0	0	0	0	0
Aradu.1LY09	0	0.0533333	0	0.0533333	0	0	0.113333	0	0	0	0	0	0	0	0	0
Aradu.1LZ8T	10.3233	7.56667	15.89	7.23	14.3367	4.80667	28.1067	7.56667	2.19333	0.723333	1.07667	1.13	0.446667	0.326667	0.416667	2.6
Aradu.1M0CF	0.0133333	0.0266667	0.223333	0	0	0	0.0866667	0	0	0	0	0	0	0	0	0
Aradu.1M0CG	103.167	107.447	82.47	132.2	64.4167	94.17	136.12	116.55	123.77	61.6667	67.4933	66.58	67.42	71.1933	80.6767	63.2867
Aradu.1M284	0.0633333	0.0633333	0.4	0	0	0	0	0.126667	0	0	0	0	0.406667	0	0	1.15333
Aradu.1M29V	0.0533333	0.0366667	0	0	0	0	0	0	0	0.02	0	0.02	0	0	0	0.0966667
Aradu.1M2X1	12.28	10.4333	6.40667	26.8467	8.31	10.3467	19.26	9.82333	1.90667	1.13333	0.56	0.506667	0.483333	0.573333	0.333333	0.2
Aradu.1M4LV	6.38667	6.05	8.37	6.19	6.56667	5.50667	6.50333	4.72	2.02333	2.77333	3.25333	1.8	2.50333	2.20333	2.44	1.96333
Aradu.1M5J0	0.02	0	0	0	0	0.02	0	0	0	0	0.02	0.02	0	0	0	0.04
Aradu.1M681	0.693333	0.763333	0.86	0.47	0.54	0.583333	0.413333	0.28	0.873333	0.523333	0.72	0.513333	0.723333	0.323333	0.463333	0.326667
Aradu.1M6IB	10.2567	10.9933	8.00667	14.7067	11.3233	9.93667	14.1367	17.21	6.97333	8.13667	5.90667	4.37	7.19	4.16	4.93	5.57333
Aradu.1M7BQ	1.55	1.26333	2.38	0.226667	1.42667	0.446667	1.43667	0.57	0.913333	1.31333	0.62	0.44	1.11	0.253333	0.833333	0.326667
Aradu.1M9DY	0.06	0	0.32	0	0	0	0	0	0	0	0	0	0	0	0	0
Aradu.1M9NC	3.25333	2.90667	3.83333	2.72	3.16	2.45667	3.08	2.51333	1.12667	1.43333	1.53333	1.26	1.44667	1.48667	1.71667	1.60333
Aradu.1MJ26	0.78	1.18333	0.79	0.646667	1.15333	0.706667	0.383333	0.303333	0.646667	1.11	0.823333	1.04	0.673333	1.24	0.873333	0.99
Aradu.1MM63	0.07	0	0	0.353333	0.07	0	0	0.0666667	0	0	0.153333	0	0	0	0.08	0
Aradu.1MT6I	0.0233333	0.0133333	0.0266667	0.0366667	0.03	0.0266667	0.0266667	0.0133333	0.0133333	0.00333333	0.02	0.00666667	0.00333333	0.00666667	0.02	0.00333333
Aradu.1MU0C	0	0	0	0	0	0	0.00333333	0.0166667	0	0	0	0	0	0	0	0
Aradu.1N0JJ	0.0333333	0	0	0	0.07	0	0.293333	0	0	0	0	0	0	0	0	0.0366667
Aradu.1N0XE	0.103333	0.0866667	0.533333	0.393333	0.273333	0.213333	0.453333	0.266667	0.126667	0.206667	0.49	0.183333	0.22	0.216667	0.42	0.343333
Aradu.1N2NV	12.1067	12.2667	17.0633	9.94667	10.1467	7.16	9.67333	6.57	5.56	6.29667	6.86333	6.31667	6.92667	5.29	7.23333	6.98333
Aradu.1N65D	0.133333	0.3	0.123333	0.266667	0.813333	0.0966667	0.426667	0.306667	0.07	0.27	0.306667	0.55	0.24	0.43	0.34	0.54
Aradu.1N7JL	0.02	0	0	0	0	0	0	0	0	0	0	0	0	0	0	0
Aradu.1N7P5	0.206667	0	0	0	0	0	0	0	0	0	0	0	0	0	0	0
Aradu.1N7YB	0	0	0	0	0	0	0	0	0	0.00666667	0.00666667	0.00666667	0	0	0	0
Aradu.1N8DM	10.5667	8.93	10.9967	8.77333	7.29667	6.04667	8.50333	5.25	4.51667	3.69	4.80667	6.13667	6.68	5.27667	7.35	4.63
Aradu.1N8XR	0.926667	0.986667	1.54	0.73	0.536667	0.856667	0.806667	0.32	0.926667	0.96	1.25	0.62	1.18333	0.64	1.28	1.13333
Aradu.1N9W3	29.8467	28.3267	40.76	33.2733	13.96	26.39	37.4533	22.2933	17.6933	16.77	20.66	18.58	24.43	18.0267	22.0767	24.6233
Aradu.1N9WD	0	0.273333	0.173333	0.213333	0	0	0	0	0	0	0.11	0.113333	0	0.32	0.09	0.283333
Aradu.1NA76	0.0866667	0.0833333	0.16	0.0866667	1.01667	0	0.183333	0.25	0	0	0	0	0.0966667	0	0	0
Aradu.1NB2G	0.0666667	0.356667	0.0633333	0.05	0.226667	0.1	0.103333	0.0666667	0.17	0.14	0.36	0	0.153333	0.0366667	0.253333	0.266667
Aradu.1NC3L	0	0	0	0	0	0	0	0	0	0	0	0	0.07	0	0	0
Aradu.1NE4R	0.413333	0.403333	0.25	0.0866667	0.786667	0.593333	0.22	0.506667	0	0.02	0	0.04	0	0	0.0133333	0
Aradu.1NF8G	0.193333	0.136667	1.46	0.02	0	0	0	0	0	0.0566667	1.67	0.02	0	0	0	0
Aradu.1NG5L	0.876667	1.06667	1.07667	0.473333	1.26667	0.753333	0.45	0.523333	1.66333	0.913333	2.09333	1.06333	1.2	1.11667	0.98	1.56
Aradu.1NH0N	18.6867	14.93	14.9667	20.4267	15.33	11.5567	17.6767	17.1667	4.52667	3.31667	3.96667	3.49	4.43667	2.78667	3.37333	3.4
Aradu.1NN28	0.453333	0.293333	0.146667	0	1.67667	0.04	0.19	1.43333	0	0	0	0	0	0	0.0833333	0
Aradu.1NQ0K	0.223333	0.146667	1.92667	0.866667	1.07	1.2	0.68	0.54	0	0	4.02	2.94	2.41333	3.08	2.52333	2.44333
Aradu.1NV6M	9.26333	8.75333	10.1567	8.36	11.1833	8.23333	11.3767	7.44667	6.45	6.45667	8.4	7.40333	8.50333	6.3	9.07333	8.98
Aradu.1P1D6	0.636667	0.543333	0.723333	0.0966667	0.0933333	0.19	0.46	0.31	0.05	0.13	0.05	0.0166667	0.05	0.07	0.0333333	0
Aradu.1P3MF	1.37	0.896667	0.953333	1.09333	2.36667	1.82333	1.4	1.7	2.01333	1.33333	2.37333	3.13	2.02667	1.48667	1.85667	2.86667
Aradu.1P54C	1.10333	0.563333	1.10667	1.54667	1.36333	1.57333	1.71	1.24667	0.91	0.8	1.09333	1.18667	1.80667	1.29333	1.52333	1.55333
Aradu.1P5GD	12.8333	12.36	16.8667	11.0667	21.3667	11.4967	16.7367	14.0333	7.05333	7.70333	9.97667	7.44333	9.44	6.59333	10.07	11.0233
Aradu.1P5T5	1.24333	1.43333	2.41333	0.193333	0.193333	0.8	0	0.39	0.213333	1.13333	3.90667	0.32	0.11	2.49	0.353333	0.206667
Aradu.1P7F8	2.88333	2.57333	2.82667	2.26667	1.63	1.84667	3.64333	1.96	2.49667	1.68	1.7	2.11667	2.95333	1.53	3.09	2.93333
Aradu.1P8DE	0.76	0.52	1.15	0.353333	0.08	0.59	0.303333	0.15	0.133333	0.23	0.353333	0.11	0.3	0.09	0.596667	0.32
Aradu.1P8MD	2.62	1.91333	2.93333	1.53333	1.63333	1.51	1.61667	0.786667	0.923333	0.97	1.03333	1.28333	1.39667	1.22667	1.42	1.00333
Aradu.1P9QN	1.02667	0.796667	1.47667	0.903333	1.00667	0.846667	0.603333	0.896667	0.596667	0.49	0.476667	0.5	0.543333	0.44	0.356667	0.503333
Aradu.1PF9A	1.58333	1.79667	2.65	1.75667	1.79667	1.17333	1.51667	1.03333	0.94	1.24	1.38	1.01	1.45	0.963333	1.20667	1.48333
Aradu.1PN83	1.02	0.636667	0.506667	1.52667	2.11	3.36	2.08667	2.41667	1.60667	0.763333	1.09	1.28667	2.39333	2.17	2.33	2.76
Aradu.1PQ4F	1.94333	1.4	2.70333	2.17	3.83333	1.54	4.90667	5.18667	0.743333	0.696667	1.55333	0.973333	0.813333	0.666667	1.47	3.37667
Aradu.1PQ55	11.6067	12.45	12.26	10.84	30.6867	10.5033	16.02	22.5667	8.07667	6.58667	8.82	8.48333	11.1733	8.30333	11.8167	11.25
Aradu.1PT0R	0.0233333	0	0.0433333	0	0	0.03	0	0	0.34	0	0	0	0	0	0	0
Aradu.1PV8X	1.85667	2.06333	0.786667	1.25667	2.85667	2.08333	1.86333	2.53667	1.3	0.656667	0.4	1.07333	0.636667	0.746667	1.04333	0.92
Aradu.1Q03A	0.713333	0.286667	1.62	0.983333	0.616667	1.63667	0.343333	0	0.943333	0.42	0.526667	0.14	0.21	0.823333	0.343333	0.95
Aradu.1Q100	3.83333	4.36	3.14333	4.89	7.79	4.37	5.12	3.94	3.24333	3.33	2.88	3.45	4.89333	2.80333	4.79667	4.74333
Aradu.1Q3JN	1.45667	1.51667	1.98667	3.23	0.75	1.38	2.73667	1.46667	1.28	1.26333	1.04667	0.83	0.89	0.656667	0.736667	0.526667
Aradu.1Q3ZK	0.33	0.106667	0.153333	0.406667	0	0.0533333	0.18	0.0166667	0	0.0566667	0	0	0	0	0.04	0
Aradu.1Q6A5	0.636667	0.753333	0.523333	0.303333	0	0.256667	0.696667	0.163333	0.106667	0.566667	0.28	0	0.103333	0.256667	0.146667	0.0666667
Aradu.1Q6B3	0.856667	0.783333	0.74	0.713333	0.756667	1.11	0.74	0.576667	0.743333	0.776667	0.923333	0.633333	0.733333	1.09333	0.796667	0.893333
Aradu.1Q6TE	0	0	0	0.08	0	0	0	0.0633333	0	0	0	0.0133333	0	0	0	0.04
Aradu.1QD6E	0.876667	0.806667	0.06	1.02333	0.636667	0.603333	0.773333	0.566667	0.326667	0.6	0	0.563333	0.513333	0.43	0.83	0.696667
Aradu.1QI16	187.75	291.727	26.9467	165.49	76.6367	608.513	111.04	348.14	699.647	820.653	746.133	809.69	790.853	925.69	672.503	556.467
Aradu.1QJ22	1.73	1.69	3.12333	2.19	1.71	2.15333	1.72333	2.23	1.89	2.32333	1.76	3.47667	1.03	4.37	3.67333	1.30667
Aradu.1QJ4W	1.4	2.34	2.27	1.77333	3.15667	1.27	1.94	0.343333	0.99	2.15	1.36667	0.893333	2.47	1.07	2.36333	2.92
Aradu.1QK3D	0	0.0866667	0	0	0	0	0	0	0	0	0	0	0	0	0	0
Aradu.1QK4F	0.146667	0.133333	0.283333	0.236667	0.35	0.38	0.243333	0.07	0.0933333	0.343333	0.15	0.173333	0.303333	0.223333	0.116667	0.143333
Aradu.1QL5E	0	0.0333333	0	0	0	0	0	0	0	0	0	0	0	0.04	0	0.0366667
Aradu.1QM5Z	6.46	6.16	9.37333	5.93667	5.62	5.03333	5.79667	4.35667	2.50333	3.73333	4.42667	3.83667	4.23333	4.00667	4.03333	4.06
Aradu.1QN19	2.18	1.38333	1.19667	1.32333	1.55667	1.84333	1.50333	1.90667	0.17	0.836667	0.233333	0.23	0.396667	0.633333	0.286667	0.33
Aradu.1QT3H	0.0733333	0.07	0.0733333	0.146667	0.04	0.0966667	0.216667	0.136667	0.0333333	0.0633333	0.0766667	0.0433333	0.0666667	0.0366667	0.0666667	0.0333333
Aradu.1QU0K	3.11667	1.80333	2.92	2.41333	0.566667	1.21667	2.78667	1.18	0.616667	0.933333	0.693333	0.863333	0.78	0.803333	1.42	1.17667
Aradu.1QU40	16.3333	15.2667	12.6367	10.3167	21.4433	13.28	0.0266667	20.1567	8.22333	9.45	6.30333	3.94667	8.35	7.10333	0.03	10.3167
Aradu.1QV2U	7.87	4.43	8.81667	9.13	11.4733	7.85	7.27667	6.27	8.86	2.74	10.4033	6.34	8.24	5.45667	9.74333	8.92333
Aradu.1QZ3X	5.25333	5.25333	3.29667	5.60333	20.52	5.11333	9.71667	8.17	3.48667	2.37333	2.39667	2.89	4.08667	2.59	3.49667	3.58667
Aradu.1R01P	0	0	0	0	0	0	0	0	0.00666667	0.00666667	0	0.00666667	0.0133333	0	0	0
Aradu.1R1PL	6.40667	4.25333	24.7733	0.826667	0.136667	0.14	2.09	0.2	0.95	0.22	0	0	0	0	0	0
Aradu.1R26G	0	0	0	0	0	0	0	0	0	0	0	0	0	0	0	0.08
Aradu.1R2ZD	0.483333	0.183333	0.0266667	0.0266667	0	0.0566667	0	0	0	0	0	0	0	0	0	0
Aradu.1R3I6	0	0	0	0	0	0	0	0	0.08	0	0	0	0	0	0	0
Aradu.1R4IH	0.93	0.906667	2.01	0.786667	0.0633333	0.336667	0.883333	0.243333	0.0766667	0.13	0.163333	0.0833333	0.13	0.193333	0.233333	0.163333
Aradu.1R5WG	9.60333	8.15667	11.02	7.82333	18.1533	9.15667	10.4367	17.26	8.07333	5.92333	11.7233	5.57667	7.33	6.43333	7.50333	6.98667
Aradu.1R5Z5	0.22	0.19	0.133333	0.0166667	0	0	0.23	0	0.0366667	0.02	0.283333	0.02	0.0366667	0	0.666667	0.0166667
Aradu.1R7R2	281.873	211.707	279.853	467.747	12.0733	253.727	331.77	157.337	96.2233	61.35	56.94	54.6233	34.03	42.8633	20.11	34.7967
Aradu.1R8GF	0	0.0566667	0	0	0	0	0	0	0	0	0	0	0	0	0	0.12
Aradu.1R9KX	31.0867	22.6233	45.34	24.4367	4.39	14.05	29.6333	13.0533	7.44667	6.63	4.81333	4.15333	6.48333	6.79667	6.32667	3.93
Aradu.1RA4U	0	0	0	0	0	0	0	0.04	0	0	0	0	0	0	0	0
Aradu.1RE3L	16.0233	13.9033	22.8867	14.2967	8.67	8.45	13.75	8.12333	4.92	6.36	6.51667	4.99667	7.02	4.63333	7.28333	8.01
Aradu.1RK1Y	1.08333	0.796667	1.44667	1.27333	1.08667	0.616667	1.06333	0.76	0.37	0.48	0.79	0.466667	0.773333	0.646667	0.72	0.703333
Aradu.1RN6D	1.94333	2.11	3.50333	0.0466667	1.91667	0.00666667	1.16333	0.00666667	2.77333	1.82667	2.45667	0.0266667	2.58333	0	2.51333	0.0133333
Aradu.1RR29	22.31	21.09	31.0533	16.2267	3.98667	8.13333	13.7233	6.25	4.07	5.23667	4.63	1.58667	3.28333	2.31	3.22	3.5
Aradu.1RS3V	0.226667	0.12	0.183333	0.16	0.04	0.133333	0.246667	0.0266667	0.14	0.14	0.213333	0.116667	0.0733333	0.0566667	0.0866667	0.22
Aradu.1RY6X	0	0.0433333	0	0.0933333	0	0	0.09	0.163333	0.31	0	0.09	0.05	0	0	0	0.09
Aradu.1S19J	3.47333	2.95	3.67333	2.02667	3.94333	1.90667	2.04333	1.67	0.58	1.82	0.393333	0.293333	0.733333	0.406667	0.376667	0.926667
Aradu.1S2RL	15.8867	13.2333	16.3733	16.0767	7.37	11.3133	14.0067	10.0767	9.06333	11.4033	9.34	7.06	8.69	7.56667	8.59667	10.6233
Aradu.1S33P	2.35333	2.21	4.32667	1.85667	0.55	1.19	1.46333	0.626667	0.766667	0.963333	1.25667	0.61	1.69	0.84	1.22333	1.05
Aradu.1S5EP	0.963333	0.953333	1.84667	1.46	0	0.73	1.13333	0.44	0.283333	0.22	0.11	0.193333	0.12	0.156667	0.0333333	0.0466667
Aradu.1S8HM	0	0	0	0	0	0	0.04	0	0	0	0	0	0	0	0	0
Aradu.1S9EW	3.32	3.16667	3.67	3.42333	2.23667	2.29667	3.40333	2.72	1.46667	1.98	1.85	1.71667	2.50333	1.84	2.23667	2.26667
Aradu.1S9TS	0.406667	0.0966667	0	0.13	0.1	0.493333	0.166667	0.0633333	0.0366667	0	0	0.0333333	0	0	0.0733333	0.0333333
Aradu.1S9VI	0.696667	1.23333	0.383333	1.05333	0.876667	1.03	0.833333	0.563333	0.776667	0.726667	0.736667	0.546667	0.91	0.393333	0.673333	0.316667
Aradu.1SD0Q	6.61	6.85333	7.12	7.69333	8.97333	5.13333	7.37333	8.57667	2.71333	4.6	4.21	2.58333	2.76	3	2.42	3.93667
Aradu.1SD6C	0.483333	0.446667	0.44	0.49	0.263333	0.29	0.84	0.206667	0.396667	0.0433333	0.356667	0.243333	0.296667	0.236667	0.306667	0.366667
Aradu.1SJ61	12.54	12.5033	5.34667	13.5433	1.51667	12.5767	7.12667	8.75333	16.05	20.3233	14.4267	12.3867	10.4133	16.3867	10.11	15.95
Aradu.1SK9N	2.26667	1.3	0.79	4.43333	0.243333	4.62667	2.62	1.32	5.14	2.71	1.82667	10.4267	10.73	8.30667	9.80667	6.44
Aradu.1SN7V	2.25667	1.7	1.28667	3.65333	0.313333	2.08	2.40333	1.55	0.993333	1.30667	0.926667	1.21	1.7	0.78	0.936667	1.59
Aradu.1SQ20	5.03667	5.20667	7.25667	5.59	2.69	3.12667	4.71333	2.92333	2.37333	3.38	4.11667	3.15333	3.62667	2.44333	4.04	3.22
Aradu.1SS2C	38.6367	28.96	40.3	24.59	9.07	20.0467	25.4967	14.09	31.5533	25.4933	30.3367	14.9967	21.3533	21.45	21.9267	21.0733
Aradu.1SY66	1.82	1.09667	1.73	2.17333	3.73	1.84	3.49	2.55	0.47	0.106667	0.33	0.39	0.7	0.35	0.526667	0.376667
Aradu.1T0K2	1.40667	1.02333	1.58667	1.34	0.456667	0.736667	0.543333	0.323333	0.536667	0.82	0.573333	0.453333	0.506667	0.563333	0.696667	0.66
Aradu.1T1LP	4.66667	4.58667	4.54	5.23	9.31333	4.33667	5.48333	5.27	1.65	1.95667	2.74	2.21333	2.3	1.63333	2.39	2.17333
Aradu.1T2VN	0.496667	0.4	0.696667	0.573333	2.70667	0.863333	0.636667	1.24667	0.516667	0.313333	0.41	0.5	0.46	0.593333	0.476667	0.666667
Aradu.1T3UD	294.277	306.513	276.897	326.51	18.7833	148.517	221.453	98.1467	95.66	69.2967	50.3033	12.45	30.71	31.4767	36.65	29.1867
Aradu.1T3XU	3.14	2.20667	3.25	3.04333	2.38	2.37667	3.44333	2.34	1.27333	1.88333	2.69333	2.00667	2.09333	2.23333	2.24667	2.30333
Aradu.1T4MD	2.28	1.35667	2.88	1.41	2.76667	1.08333	1.85	2.20667	1.13667	0.61	1.96333	0.386667	1.67667	0.433333	1.56333	1.82667
Aradu.1T529	0.13	0	0	0.0633333	0	0	0	0	0	0	0	0	0	0	0	0
Aradu.1T6RD	0	0	0	0	0.106667	0	0	0	0	0	0	0	0	0	0	0
Aradu.1T8AF	0.216667	0.133333	0.18	0.136667	0.0866667	0.15	0.166667	0.206667	0.666667	0.726667	0.566667	1.4	1.18333	0.893333	0.886667	1.31
Aradu.1T8BP	0.54	0.703333	0.146667	0.19	0.236667	0.336667	0.226667	0.123333	0.213333	0.0866667	0.0366667	0.0333333	0	0.0733333	0.02	0.133333
Aradu.1TB02	7.30667	7.51667	7.16	7.85667	6.83333	4.91667	5.70667	5.01333	2.27333	2.31	1.85333	1.89667	1.30667	1.97667	1.25333	1.72667
Aradu.1TB7P	0.0433333	0	0.0433333	0	0	0	0	0	0.1	0	0	0	0	0.05	0	0
Aradu.1TD34	0.103333	0.03	0.0966667	0.0533333	0.02	0.0433333	0.01	0.05	0	0.01	0	0.0333333	0.0433333	0.0466667	0.0133333	0.0433333
Aradu.1TE5V	2.51	2.82667	2.21333	1.53	2.55	1.45667	2.02333	1.46	1.48667	1.73333	1.89	1.25667	1.49	1.12	1.46	1.38333
Aradu.1TF3W	0.07	0	0.09	0	0	0.02	0.02	0.01	0	0	0.01	0	0	0	0	0
Aradu.1TI2R	0	0	0	0	0.34	0.45	0	0	0	0	0	0.0566667	0.266667	0	0	0
Aradu.1TW81	39.5133	36.0867	37.3767	58.32	63.3	35.86	47.2367	53.9433	22.88	22.05	25.2833	29.12	26.1867	20.2067	31.7133	42.9033
Aradu.1TW84	0.693333	0.496667	0.643333	1	0.886667	1.28667	0.506667	0.43	0.643333	0.513333	0.806667	0.49	0.463333	0.446667	0.74	0.21
Aradu.1TX9B	0.116667	0.05	0.23	0.143333	0.24	0.106667	0.103333	0.0733333	0.146667	0.166667	0.02	0.243333	0.0733333	0.28	0.0766667	0.0533333
Aradu.1U1AY	0.99	0.823333	1.28667	1.06667	0.703333	0.856667	0.653333	0.56	1.45667	1.03333	2.11	1.04667	1.4	0.833333	1.35	1.86
Aradu.1U372	0	0	0	0.106667	0.106667	0	0	0.313333	0.113333	0.17	0	0.0633333	0	0.0633333	0.12	0
Aradu.1U41E	1.13667	0.983333	1.44667	1.05667	1.57	1.15	1.49667	0.963333	0.756667	0.84	1.38	0.973333	1.25333	1.14	1.11333	0.923333
Aradu.1U4AG	0	0	0	0	0	0	0.0166667	0	0	0	0	0.0233333	0	0	0	0
Aradu.1U59X	15.18	14.96	23.3167	14.7233	7.06	9.24333	14.52	7.44333	9.79	6.88333	8.95667	5.76667	7.06	5.38667	6.88	7.04333
Aradu.1U78D	0.0133333	0.0133333	0	0	0	0	0	0	0	0	0	0	0	0	0	0.0133333
Aradu.1U88Q	9.18333	9.53	14.8933	9.79333	3.23	6.91	8.30667	6.9	2.62667	4.19	3.69667	2.97333	4.33	2.98667	3.97333	4.59
Aradu.1U9BT	28.48	20.7933	41.61	32.22	11.1	14.4333	30.03	14.4867	6.78	5.41333	4.98	4.56	5.22667	3.38667	4.38333	4.44667
Aradu.1UD0G	0	0	0	0	0	0	0	0	1.17333	0.116667	0.173333	0	0.173333	0.746667	4.08333	1.64
Aradu.1UD93	26.36	23.9433	28.9133	21.1033	14.3467	13.26	20.0167	13.0733	12.36	11.6333	13.4433	10.78	12.8933	9.37	14.4533	15.26
Aradu.1UI8P	0	0	0	0.02	0.0366667	0	0	0	0	0	0	0	0	0	0	0
Aradu.1UK1U	1.69667	1.03667	1.58	2.47667	0.62	1.98	2.19667	1.22	1.61333	1.25333	1.35	1.41667	1.37333	2.09333	1.41	1.29667
Aradu.1UQ51	1.38	1.05667	1.79	1	0.676667	1.16667	1.1	0.633333	0.726667	1.03	1.45667	0.6	0.773333	0.786667	0.936667	0.776667
Aradu.1UT3Z	5.87333	5.75	5.74333	7.31667	5.69333	6.29333	6.48667	5.05333	5.36333	4.34	5.40333	4.81333	3.67667	4.58333	4.62	4.12
Aradu.1V1I5	6.98667	8.40667	5.4	10.99	34.1333	15.4767	16.5033	69.11	5.7	5.17333	12.6833	9.69	7.18	5.15667	13.9633	17.6633
Aradu.1V1M2	8.83667	8.16	11.18	11.92	6.73	9.30667	11.32	9.48667	6.33667	5.47	6.31667	5.09	7.37	5.72	6.57	8.34
Aradu.1V1PL	12.0967	10.9067	11.61	11.8133	12.23	7.71667	8.95667	7.55333	2.81667	3.38	2.31667	2.20333	2.35667	2.12333	3.00667	2.77333
Aradu.1V41R	1.53667	1.15	2.17333	2.00667	1.14667	1.48	1.71	1.02333	0.716667	1.20667	1.47	0.906667	1.55667	0.486667	1.71	1.50667
Aradu.1V55H	71.9767	67.17	72.9333	69.4267	55.45	56.8267	59.7567	57.62	49.5667	45.8467	61.0867	30.92	38.5067	31.0433	40.8767	45.3667
Aradu.1V6B6	0.483333	0.08	0.12	0.04	0.08	0	0.166667	0.08	0.393333	0	0.306667	0	0.0433333	0	0	0
Aradu.1V6RE	0.753333	1.01	0.643333	0.866667	39.1967	0.43	28.4233	0.283333	0.12	0.24	0.313333	0.353333	16.16	0.223333	17.9267	0.23
Aradu.1V74P	0.906667	1.01	0.96	0.976667	1.21667	1.14667	0.906667	0.276667	1.57333	0.816667	2.16667	1.33333	1.70667	1.34333	1.47333	2.44
Aradu.1V7PF	1.01333	0.393333	1.07	2.46667	0.806667	1.26	4.22667	0.836667	0.136667	0.33	0.373333	0.64	0.536667	0.603333	0.54	0.813333
Aradu.1V83A	0.0866667	0.05	0.246667	0.226667	0.263333	0.163333	0.45	0.103333	0	0.12	0.0133333	0	0	0	0	0.116667
Aradu.1V9BS	3.55333	1.98333	4.19333	2.50667	2.85333	1.96	2.56	2.45667	1.4	1.08	1.51667	0.77	0.676667	0.56	0.7	0.926667
Aradu.1VB35	4.04	3.74667	5.14333	3.96	3.28333	2.75	3.44	2.68333	1.9	2.14667	3.13667	2.35667	2.85333	1.66333	2.44333	2.71667
Aradu.1VK2V	0.103333	0.05	0	0.156667	0.36	0.483333	0.27	0.663333	0.11	0	0	0	0	0	0	0
Aradu.1VL8H	3.02	2.74667	4.03667	2.06333	3.35333	3.21333	2.6	2.42667	1.74333	2.25333	3.16667	2.29333	2.49	1.84	3.14333	3.20333
Aradu.1VV0U	86.5733	91.1733	67.1367	83.5167	85.75	53.7867	85.6333	119.483	61.9267	31.18	38.45	22.8233	31	24.6267	32.0433	47.42
Aradu.1VV6T	0	0	0	0	0	0	0	0	0	0.0266667	0	0	0	0	0	0
Aradu.1VZ3I	0.42	0.27	0.27	0.253333	0.116667	0.366667	0.596667	0.343333	0.06	0.166667	0.04	0.02	0.06	0.0866667	0.336667	0.1
Aradu.1W3A3	20.2467	17.7567	18.2933	17.0433	8.78667	11.7633	20.8267	10.8267	12.7567	11.5	12.9467	10.4867	13.8533	7.38667	14.3833	13.9233
Aradu.1W5FD	13.5667	7.17333	9.99	16.74	21.7667	18.2067	33.64	61.1267	10.9233	5.74667	9.80333	4.58333	1.45667	1.88333	2.57667	14.4633
Aradu.1W6ZM	6.71	6.44333	7.18667	7.41333	0.916667	2.62667	4.20333	1.75667	0.6	0.68	0.153333	0.503333	0.343333	0.413333	0.2	0.683333
Aradu.1W7NB	2.77	3.36	3.89	3.21	2.80333	2.88	3.15	2.11667	3.51	3.45667	4.72333	2.80333	3.69	3.33667	3.51333	3.90333
Aradu.1W861	0	0	0	0	0	0	0.02	0	0	0	0	0	0	0	0	0
Aradu.1W9KV	4.69	3.17	7.27667	3.10667	0.223333	1.68	1.29333	0.606667	1.1	0.603333	0.673333	0.04	0.24	0.353333	0.32	0.24
Aradu.1WD61	0.0766667	0.03	0.0133333	0.0266667	0	0.0133333	0.0933333	0	0	0	0.0266667	0	0.0133333	0	0.113333	0.0133333
Aradu.1WP35	0	0	0.13	0.0333333	0	0	0	0	0.0366667	0	0	0	0	0	0	0
Aradu.1WR0I	0.1	0.07	0.296667	0.03	0.07	0.02	0.09	0.07	0.02	0	0.02	0.01	0	0	0	0.01
Aradu.1WT6A	29.0367	28.6867	21.7733	30.9633	11.87	21.1433	31.8367	17.27	7.60333	11	7.27	7.29	11.87	8.61	10.76	11.1533
Aradu.1WV86	0.776667	0.29	3.14	0	0	0.0433333	0.0433333	0.123333	0	0	0	0	0	0	0	0
Aradu.1X1DY	3.56	3.28333	4.23333	3.13	3.64	2.5	3.22333	2.05	1.81333	2.16667	2.51333	1.72	1.88333	1.43333	2.02	2.23
Aradu.1X1WX	0	0	0	0	0	0	0	0	0	0	0	0	0	0	0.16	0.0366667
Aradu.1X2PC	2.80333	2.14333	4.25667	2.21333	3.07667	1.54	3.03667	4.09	0.843333	0.44	0.496667	0.42	0.233333	0.32	0.84	1.14
Aradu.1X3CT	0.213333	0.383333	0.0833333	0.236667	2.66333	1.05333	1.32333	1.93667	1.07	0.693333	1.67	1.55667	0.663333	1.08333	1.22667	1.07
Aradu.1X5UR	1.65	1.24	2.70333	1.32667	1.20333	1.46333	1.50667	1.10333	1.25	0.623333	1.04	0.45	1.18	0.783333	1.08667	0.626667
Aradu.1X6G8	1.45	0.663333	0.243333	0.0933333	0.126667	0.296667	0.05	0.0433333	0	0	0.0266667	0.0133333	0.0233333	0.04	0.0133333	0.0233333
Aradu.1X6W7	1.55667	1.28667	1.85667	1.82333	1.31333	1.70333	1.85667	1.47	1.41	1.05667	1.27667	1.71333	1.94667	1.13333	2.13	1.77333
Aradu.1X6Z1	0	0	0	0.06	0	0	0	0	0.0966667	0	0.0333333	0	0	0	0	0
Aradu.1X7CT	0.02	0	0	0	0.0433333	0	0	0	0.02	0.02	0	0.0433333	0	0.166667	0	0.0233333
Aradu.1X84T	1.08	0.32	1.09667	0.78	0.0566667	0.443333	0.953333	1.50667	0.0933333	0.243333	0.646667	0.0333333	0.0666667	0	0.03	0.316667
Aradu.1X8KR	0	0	0	0.103333	0	0	0	0	0	0	0	0	0	0	0	0
Aradu.1XB3Y	19.71	21.26	18.3667	13.6767	82.8733	31.4567	24.35	30.1833	16.32	13.39	15.9867	16.6767	16.9133	12.24	16.21	16.7133
Aradu.1XJ5E	7.36667	6.13333	9.46667	3.27	7.27	3.48	5.72	9.1	3.09	1.82	3.27	1.04667	0.916667	1.21333	1.35667	2.66
Aradu.1XR31	0.0133333	0	0.0633333	0	0	0	0.0133333	0.04	0	0	0.0266667	0	0	0.0133333	0	0
Aradu.1XR4F	4.07333	3.02667	5.08667	3.18	2.99333	2.76333	3.70333	2.75	2.58333	3.62333	3.2	3.15333	4.12333	2.97667	4.88333	5.76667
Aradu.1Y13Q	7.83333	5.92333	9.57333	6.42333	10.01	3.79667	7.79	13.5033	2.72333	1.71667	3.06	2.76667	2.06333	1.67667	3.35	7.26
Aradu.1Y3FC	0.52	0.21	0.07	0.463333	0	0.11	0.0833333	0.0666667	0.256667	0.153333	0	0.166667	0.0133333	0.0533333	0.0366667	0.0366667
Aradu.1Y660	16.9733	14.9933	19.9233	14.0233	20.52	12.3267	18.7433	13.7133	5.78333	6.65	7.01	5.65	5.49333	5.96333	6.55333	5.66333
Aradu.1Y6VN	1.01333	0.836667	1.17	1.11333	1.1	1.18333	0.52	0.623333	1.79667	1.71333	2.16333	1.85667	2.79	1.81	2.22	3.03
Aradu.1Y87X	0	0	0.0133333	0	0	0	0	0	0	0	0.0433333	0	0.04	0	0.0266667	0
Aradu.1Y9TE	0.06	0.176667	0.146667	0.06	0	0.183333	0.12	0	0.0933333	0	0	0.0966667	0.0633333	0.0666667	0	0.0933333
Aradu.1YE7N	6.66	8.65667	2.65333	1.00333	52.6967	14.6067	6.27667	10.79	0.263333	0.19	0	0.19	0.153333	0.276667	0.36	0.383333
Aradu.1YK0L	0.23	0.106667	0.14	0.293333	0.0733333	0.0766667	0.0566667	0.123333	0.0666667	0.0466667	0.0366667	0.153333	0.0266667	0.08	0.00666667	0.06
Aradu.1YM83	3.33667	3.01667	6.32333	3.89333	1.44667	2.08333	3.18	1.41	1.40333	1.38	1.68667	1.04667	1.31	1.00667	1.40667	1.40667
Aradu.1YP1S	0.0333333	0.03	0	0.00666667	0	0.01	0.0633333	0	0	0.00666667	0	0	0.00666667	0.0166667	0.00666667	0
Aradu.1YQ1J	0	0	0	0	0	0	0.04	0	0	0	0	0	0	0	0	0
Aradu.1Z1BT	143.73	150.027	121.83	176.733	48.72	102.697	137.557	109.18	50.68	51.57	35.6767	33.95	45.6767	33.8	46.6	57.8
Aradu.1Z3IL	0.06	0	0.0633333	0.0566667	0	0.0133333	0.156667	0	0	0.0433333	0	0.0133333	0	0	0	0
Aradu.1Z4F9	0	0.06	0	0	0	0	0	0	0	0	0	0	0	0.356667	0	0
Aradu.1Z4K3	15.6567	16.2467	13.4933	24.4233	10.7333	16.0067	18.1367	12.1333	4.75667	7.09333	5.52667	4.21333	5.60333	5.55	5.23333	5.51333
Aradu.1Z587	0.38	0.3	0.56	0.273333	0.976667	0.47	0.493333	0.32	0.183333	0.09	0.296667	0.236667	0.19	0.23	0.17	0.306667
Aradu.1Z7ES	0	0	0.0333333	0	0	0	0	0	0	0	0	0	0	0	0	0
Aradu.1Z7PM	9.1	7.53333	8.61333	6.67667	14.1	11.4767	12.14	12.1133	6.73667	6.41667	7.95667	9.96	10.35	8.95667	12.2733	10.1367
Aradu.1Z96C	12.8367	10.26	24.0567	11.0733	6.88	5.92667	14.12	9.65	2.23333	2.67	6.16	2.15667	4.85667	2.57333	2.91	5.56333
Aradu.1ZB11	0.16	0.0966667	0.25	0.316667	0.04	0.25	0.39	0.143333	0.283333	0.33	0.356667	0.57	0.356667	0.65	0.6	0.353333
Aradu.1ZD47	0.95	0.95	1.67667	0.776667	1.31333	1.43333	1.78667	2.70333	1.23667	0.826667	1.09333	0.72	0.673333	0.44	0.573333	0.606667
Aradu.1ZE7E	0	0	0	0	0	0.413333	0	0	0	0	0	0	0	1.05667	0	0
Aradu.1ZG5W	0	0.03	0.03	0.0333333	0.03	0	0	0	0	0	0	0	0	0	0	0.1
Aradu.1ZL4G	0.323333	0.113333	0.743333	0.4	0.13	0.253333	0.206667	0.05	0.0333333	0.13	0.293333	0.0433333	0.123333	0.0533333	0.173333	0.16
Aradu.1ZQ3K	0.946667	0.29	0.856667	1.18667	0.456667	0.576667	0.97	0.166667	0.12	0.136667	0.0966667	0.06	0.0566667	0.09	0.13	0.0833333
Aradu.1ZR6L	0.62	0.223333	0.1	0.553333	0.19	1.36667	0.5	0.64	1.02333	0.363333	1.25333	1.79	3.42	3.83	4.31333	1.57667
Aradu.1ZX0E	0	0	0.13	0.0933333	0	0	0.14	0	0.193333	0	0	0	0	0	0.0533333	0
Aradu.1ZX4A	4.86	2.47333	4.08	3.07667	0.133333	1.37333	2.56	0.78	3.87333	5.94333	1.46667	1.29	0.806667	1.73667	0.533333	1.26
Aradu.1ZZ0Q	0.09	0.18	0.24	0.576667	0.24	0.153333	0.313333	0.15	0.163333	0.1	0.13	0.17	0.13	0.0666667	0.0733333	0.0633333
Aradu.200CK	41.2467	45.4567	57.2667	47.63	37.5933	34.33	46.9967	43.8367	23.3	15.6933	19.1067	18.0533	17.66	13.7733	18.4767	23.7167
Aradu.200KX	5.69	4.8	5.69	5.52333	7.27	4.07	5.80333	6.54667	2.7	2.48333	3.51	2.59667	2.99	2.26667	2.69333	4.25667
Aradu.200SM	0.0333333	0	0	0	0	0	0	0	0	0	0	0	0	0	0	0
Aradu.203ID	11.6267	5.56333	26.9733	6.69	2.30667	1.84333	20.41	6.56333	1.16	0.386667	0.493333	0.383333	0.136667	0.216667	0.103333	1.63
Aradu.2055D	22.4567	22.81	27.8233	22.07	16.6267	14.1667	25.7167	14.8667	5.44333	7.59667	6.85333	5.52	7.99667	5.8	8.12333	7.3
Aradu.206DU	0.823333	0.71	0.706667	0.48	4.26333	0.916667	1.53333	0.613333	0.91	0.56	1.24667	1.08667	2.22333	1.04333	2.38	0.86
Aradu.206YZ	8.66667	9.78667	11.8133	7.56	14.9133	7.6	9.69667	9.63	3.28	3.78667	4.75	4.22667	4.37333	4.28	4.83	3.87
Aradu.207AR	38.1567	37.4767	52.6733	39.4933	18.77	21.3033	41.7	21.8067	28.41	12.6567	13.23	12.11	16.2933	10.82	17.8233	17.6733
Aradu.207FM	0	0.303333	0.0966667	0.213333	0	0	0	0.203333	0	0	0	0	0	0	0	0
Aradu.2088W	1.05667	0.68	0.86	0.363333	1.33333	0.456667	1.08333	0.966667	0.456667	0.34	0.326667	0.51	0.396667	0.183333	0.356667	0.713333
Aradu.208PX	4.04	4.01333	7.29	4.01667	2.39	4.36	3.12333	2.49333	4.77	3.78	9.56667	6.34333	9.55	8.19333	9.89	9.05
Aradu.209EV	0.0166667	0	0.00666667	0	0.0366667	0	0	0	0	0	0	0	0	0	0	0
Aradu.209HM	0	0	0	0.0233333	0.0866667	0	0	0	0	0	0	0	0.0233333	0	0	0
Aradu.209LJ	10.8133	6.36333	9.26667	12.02	22.72	11.69	14.57	17.3867	7.88	6.87333	9.38333	5.28333	4.99667	5.51	5.52	6.82667
Aradu.20AVJ	43.4667	39.76	35.8733	65.7767	11.4467	41.5767	42.8933	24.3867	20.3967	10.13	10.8833	8.60333	13.2933	9.63	13.7	11.6067
Aradu.20BN3	1.50333	1.29667	1.42333	1.97333	0.523333	1.46667	0.903333	0.786667	0.73	0.41	1.28333	0.146667	0.29	0.866667	0.31	1.75
Aradu.20BN9	0	0.04	0	0	0.126667	0	0	0.04	0	0	0	0	0	0	0	0
Aradu.20BUE	0.0933333	0.143333	0.133333	0.25	0	0.166667	0.0966667	0.0233333	0.0533333	0.0166667	0.0166667	0	0.03	0.0133333	0.0166667	0.0133333
Aradu.20BW4	308.557	374.817	181.03	276.56	177.577	232.833	253.81	269.02	382.847	191.52	148.323	125.767	105.83	125.757	115.65	127.493
Aradu.20BZ5	13.71	16.0967	21.49	14.9567	8.27667	10.64	12.7667	8.94	5.03333	7.84	8.65333	6.26333	6.79333	5.27	7.17667	9.49333
Aradu.20C0X	6.61	5.16667	8.75	5.63333	5.05	3.34	5.04667	3.38	1.57333	1.11	2.36333	1.67333	1.62333	1.28667	1.82333	2.40667
Aradu.20CQ0	1.27	1.18667	2.23333	0.726667	3.28	1.86667	1.40667	0.55	1.91	1.51	3.08333	0.933333	2.74	2.41333	2.12667	1.49667
Aradu.20D2Z	1.55667	1.69	1.80333	1.82333	0.216667	0.886667	0.91	0.563333	0.11	0.293333	0.28	0.01	0.07	0.173333	0.113333	0.0333333
Aradu.20D3F	0	0	0	0	0	0	0	0	0.0133333	0	0	0	0	0	0.0133333	0
Aradu.20DNZ	26.6733	26.7333	35.1233	21.5	27.8633	19.6767	22.5033	20.1967	10.61	11.8733	12.02	11.6	12.6767	12.2933	12.7933	12.0367
Aradu.20EC4	0.0566667	0	0	0	0	0	0	0	0	0	0	0	0	0	0	0
Aradu.20FA1	0.05	0	0	0.00666667	0	0	0	0	0.0966667	0	0	0	0	0	0	0
Aradu.20FIR	3.15	3.37667	4.90667	2.32333	4.09667	1.94	3.6	2.77	1.75333	1.18333	1.53667	1.47333	1.84667	1.17333	1.6	2.30667
Aradu.20H38	0.773333	0.72	0.406667	0.953333	0.85	0.47	0.6	0.793333	0.28	0.123333	0.373333	0.32	0.8	0.263333	0.576667	0.106667
Aradu.20HBB	0	0	0	0.0266667	0	0	0	0	0	0	0	0	0.03	0	0	0
Aradu.20IMG	10.1333	7.56	10.6167	7.97333	18.7533	7.97667	10.7933	9.66	4.61333	4.6	6.34	5.43667	5.87333	5.98333	6.59667	6.41667
Aradu.20IWY	211.707	204.037	225.393	154.023	27.8467	70.99	213.36	56.4033	35.1633	38.8433	48.63	17.0167	25.4133	35.7167	35.9567	21.28
Aradu.20JKI	0.366667	0.42	3.01	0.1	0	0.0266667	0.113333	0.173333	0	0.0533333	0	0.506667	0.213333	0.0533333	0.14	0.13
Aradu.20JM2	0.103333	0.293333	0	0	0	0	0	0.0566667	0	0	0	0.213333	0	0	0.23	0
Aradu.20JPA	0.0966667	0	0.08	0	0.453333	0.193333	0.173333	0	0.0333333	0	0.03	0.06	0.203333	0.1	0.276667	0.103333
Aradu.20KIH	0	0.0633333	0.0166667	0	0.0966667	0	0	0	0	0	0.05	0	0	0	0	0
Aradu.20MU4	0	0	0	0	0	0	0	0.0133333	0	0	0	0	0	0	0	0
Aradu.20P1E	4.09667	3.30333	6.67	3.28333	5.94	4.37333	2.53333	2.84	1.97	2.33333	2.99	1.74333	2.49667	1.83333	1.99	3.90667
Aradu.20PQI	6.78333	5.2	6.96333	4.65	18.3933	5.28667	7.03667	12.4833	3.17	2.91667	4.50333	4.01333	5.02667	3.00333	5.43667	7.62333
Aradu.20QKH	9.51	9.33	12.91	7.88	16.0933	7.90333	9.75	11.02	3.54667	3.70333	4.41333	4.03667	3.65667	4.03333	3.99	4.42
Aradu.20TWF	10.71	9.92	10.5767	8.88667	10.5767	7.52333	10.6567	8.65667	7.82	5.61667	6.14333	7.27	7.20333	6.89667	7.49333	8.64667
Aradu.20TYF	0.67	0.126667	0.356667	0.236667	0.103333	0.106667	0.0666667	0.983333	0.0433333	0	0	0.0233333	0	0	0	0.2
Aradu.20W1Q	0.0666667	0.893333	0	0.176667	0	0	0	0	0	0	0.163333	0	0	0	0	0
Aradu.20W99	3.54	3.79667	5.41333	1.65	17.5067	2.64	3.28333	5.15667	3.71333	1.35333	3.63	1.46333	1.75667	1.54333	1.56667	1.99333
Aradu.20ZPL	4.07333	3.6	3.49667	3.56333	8.20667	4.33	3.66	3.83667	3.57333	3.13333	3.64667	4.01333	4.6	2.71667	3.94	3.50333
Aradu.210JQ	15.69	13.8667	15.8633	17.58	66.1367	18.5667	31.0967	54.4633	17.9867	8.05333	20.2567	11.63	8.50333	6.99	10.63	21.1733
Aradu.210QD	0.00666667	0	0	0	0	0.0266667	0.0266667	0.00666667	0	0	0	0	0	0	0	0
Aradu.2119N	0.123333	0.0666667	0.12	0.0733333	0	0.03	0.103333	0.08	0.06	0	0.00666667	0.0133333	0.00666667	0.00666667	0.00666667	0.0166667
Aradu.211QZ	7.85	7.24667	8.72	7.72333	4.86333	5.48333	8.11667	5.11667	5.99	4.79	5.44333	4.10667	5.52333	3.53	5.44333	5.85333
Aradu.2123V	6.87667	5.8	5.07667	7.29667	3.83333	5.53	6.86	4.6	7.47	7.94333	8.14	4.78333	4.55667	5.19667	5.69	3.90667
Aradu.21285	29.9167	23.0433	54.8833	27.68	25.4933	18.1133	28.41	23.1933	10.04	5.25333	9.80333	8.66	9.72333	6.44333	10.45	9.56667
Aradu.212BA	7.77667	7.06	8.1	6.64	15.02	7.15667	7.40667	7.00333	7.09333	5.64	8.71667	6	6.30667	6.31333	6.39	6.71
Aradu.212BB	0	0	0	0	0	0	0	0	0	0	0	0	0	0	0.0433333	0
Aradu.212BQ	25.8967	27.3733	43.0267	23.3267	6.13	12.59	20.6333	9.59667	2.98667	5.09	4.95	2.02667	2.69667	2.66667	3.3	4.61333
Aradu.212W8	3.32333	2.65667	5.74667	2.54	7.32667	3.28333	5.6	6.99667	1.98667	1.37667	3.35667	1.02333	0.973333	0.953333	1.16333	2.47333
Aradu.214W5	0	0.0266667	0.0233333	0.106667	0.0266667	0	0	0.0733333	0	0	0	0	0	0	0.146667	0
Aradu.214XN	3.99	3.54333	4.94	3.44667	2.07	2.24333	3.20333	1.57333	1.55333	1.30667	1.45	1.06333	1.32333	0.923333	1.18333	0.92
Aradu.215LT	0.626667	0.47	1.12	0.27	0.07	0.13	0.826667	0.0866667	0.00666667	0.03	0	0.00666667	0	0	0	0
Aradu.217QF	5.7	5.42333	6.69	5.49333	6.61667	4.25333	5.77	4.55667	1.79	2.07	2.81667	3.11667	3.18333	2.68333	2.84667	2.96667
Aradu.2194I	10.8367	9.62333	11.4933	10.38	11.19	8.76667	11.5667	9.32	6.47	7.62667	8.04667	7.40667	8.71667	6.52333	9.05333	8.84333
Aradu.219B2	14.4367	16.7167	20.2033	10.9467	29.21	12.4133	17.48	15.8867	5.8	6.97667	10.0333	7.5	8.07	7.66333	8.97333	7.15667
Aradu.21AU1	1.31667	1.44333	1.91667	1.06	1.30333	1.22333	1.23	0.77	1.13333	1.52667	1.15333	1.31	1.78	1.39667	1.65333	1.20333
Aradu.21CNU	2.04	2.03	3.97667	1.80667	0.963333	0.816667	1.31667	0.59	0.713333	0.416667	0.443333	0.18	0.353333	0.333333	0.506667	0.386667
Aradu.21EXI	0.636667	0.476667	0.523333	0.47	1.11333	0.62	0.74	0.57	0.05	0.0466667	0.173333	0.09	0.193333	0.1	0.176667	0.03
Aradu.21FR3	20.4667	18.9367	26.0633	22.0533	19.9033	15.4433	24.8333	19.9933	8.4	9.29667	9.93	10.08	13.5167	9.03333	12.4367	13.0933
Aradu.21G7I	0	0.0633333	0.01	0.126667	0	0	0	0	0	0	0.423333	0.07	0	0	0	0
Aradu.21GF9	4.93667	5.09667	6.89	4.36	6.49	3.91333	4.72333	4.48	1.88	2.69667	3.00333	2.05	2.91	2.3	3.18333	2.88333
Aradu.21GHZ	0	0.0333333	0	0.00666667	0	0.00666667	0	0	0	0	0	0	0	0	0	0
Aradu.21GXE	11.64	14.9667	14.51	8.36	19.7467	5.93667	11.01	9.46333	11.95	10.1533	14.5633	9.52	11.69	5.62667	10.7533	11.56
Aradu.21HVR	2.22333	1.35333	2.47	1.89	2.72667	2.41	2.11333	1.23	1.39333	0.72	1.01	1.02333	1.61667	1.07333	1.28667	1.68667
Aradu.21J64	0.1	0.103333	0.103333	0.233333	0	0.153333	0.02	0.0633333	0	0.0466667	0	0	0	0.0466667	0	0
Aradu.21JML	0	0	0	0	0.193333	0	0	0	0	0	0	0	0	0	0.03	0
Aradu.21M4P	11.13	10.7467	15.9533	11.28	15.2333	8.05333	10.36	11.26	5.92	4.79	7.55667	4.09333	5.26667	4.27333	5.86	6.25667
Aradu.21MQU	18.27	17.44	18.5233	15.04	13.4233	11.9433	14.28	11.2433	5.24333	6.49333	5.18333	3.94667	5.02333	4.91333	5.30333	4.37667
Aradu.21NS7	2.13667	2.03667	2.52667	2.20667	2.03333	1.83333	1.47667	1.31	1.15	1.36667	1.36	1.42667	1.35667	1.36	1.57	1.64
Aradu.21PV7	0.04	0.04	0.08	0	0	0.0566667	0.0433333	0.0266667	0.0166667	0.09	0.0433333	0.06	0	0	0.12	0.0866667
Aradu.21Q9F	8.01333	5.91333	11.9933	7.55333	4.95333	4.37333	8.36333	4.44333	3.9	2.57667	3.58	2.43333	2.81	1.71667	3.02	2.44667
Aradu.21QQV	0	0	0	0	0	0	0	0	0.0266667	0	0	0	0	0	0	0
Aradu.21REK	0.396667	0.296667	0.77	0.166667	0.06	0.216667	0.32	0.156667	0.34	0.383333	0.233333	0.153333	0.19	0.136667	0.273333	0.166667
Aradu.21RZT	0.91	1.27333	1.39333	1.46	3.43333	1.91	1.74667	2.92333	1.62333	1.02333	1.50667	2.78667	3.06333	1.56333	2.74333	3.3
Aradu.21SS4	2.48	2.44	2.93	1.88667	2.57333	2.22333	2.02667	1.85333	1.71	1.39	2.36667	1.49667	1.49333	1.78667	2.11667	1.92333
Aradu.21XDZ	0.106667	0.0833333	0.106667	0.0833333	0.126667	0.09	0.0566667	0.11	0.0166667	0.0266667	0.0433333	0	0.00333333	0.0166667	0.0233333	0.0333333
Aradu.21XMD	0.816667	0.726667	1.17	0.643333	0.563333	0.68	0.926667	0.303333	0.63	0.586667	0.893333	0.793333	0.196667	0.513333	0.916667	0.653333
Aradu.21Y0T	0.353333	0.373333	0.613333	0.31	0.133333	0.196667	0.286667	0.143333	0.196667	0.283333	0.61	0.353333	0.243333	0.346667	0.456667	0.236667
Aradu.21YTC	0.14	0.29	0	0.09	0.233333	0	0.09	0.0566667	0	0.546667	0.123333	0.0966667	0.37	0	0.0333333	0.306667
Aradu.2201L	3.91	3.63333	4.34	4.6	5.16667	3.67333	5.35667	3.79333	2.9	3.61667	3.62333	3.39667	4.43333	3.88	4.31333	4.55
Aradu.220N3	0.03	0	0	0.03	0	0	0	0	0	0	0	0	0	0	0	0
Aradu.220PP	6.97333	6.44667	11.9767	9.05333	4.92667	6.53667	10.1967	5.55	3.64667	2.96333	3.36	3.36333	3.65667	2.07333	3.19333	3.73333
Aradu.221V8	0	0.0166667	0.0166667	0.0166667	0.0166667	0	0.0133333	0.04	0.01	0.00666667	0.0266667	0.0266667	0.0333333	0.01	0	0.0233333
Aradu.223QD	0.176667	0.19	0.113333	0.1	0.1	0.0633333	0.106667	0.0333333	0.103333	0.06	0	0.0666667	0.01	0.0866667	0.0733333	0.0333333
Aradu.224D3	0	0.0933333	0	0	0	0	0	0	0	0	0	0	0	0.0266667	0	0
Aradu.22647	0.82	0.706667	0.983333	0.55	0.993333	1.01667	0.536667	1.17333	0.0766667	0.176667	0.386667	0.34	0.2	0.16	0.233333	0.32
Aradu.22650	3.12333	2.98	3.56	3.82	0.0733333	1.35333	3.66333	0.996667	0.213333	0.303333	0.203333	0.0166667	0.09	0.0466667	0.02	0.106667
Aradu.227HP	5.09667	4.45333	2.80333	4.24667	1.16333	3.93667	2.83	2.84333	3.11	5.51	2.43333	2.92667	2.98	3.74	3.31667	4.04333
Aradu.227K7	10.7667	9.43333	11.9733	8.24	9.20667	6.11	10.3067	6.36667	3.35333	3.7	3.38	3.05333	4.63	2.4	3.46	3.03
Aradu.228F5	3.6	3.27	4.29	4.65	5.92333	4.15	4.13333	3.43333	1.79667	1.01	1.32667	1.70667	1.32	1.41333	1.71333	1.83333
Aradu.22AJD	1.06667	0.846667	1.50667	1.21667	0.54	0.77	1.32	0.51	0.3	0.196667	0.18	0.17	0.313333	0.226667	0.253333	0.356667
Aradu.22BDB	17.6333	20.9533	20.2633	16.64	42.43	16.67	20.99	20.3867	9.15333	10.2667	13.8433	11.98	11.4	9.48333	13.5267	14.3933
Aradu.22C31	10.35	11.41	12.54	10.6867	9.81	8.84	11.5467	9.34	8.82	6.72667	7.11333	6.75667	7.03	5.61333	6.84	7.56
Aradu.22C3R	6.90667	5.52	5.55	6.54333	3.95667	5.64	5.35667	3.62333	2.81667	3.16667	3.04333	4.67667	3.29	5.53	4.4	4.35667
Aradu.22C6J	22.28	19.31	28.3533	22.8	10.5567	11.7267	22.9467	13.11	7.85667	7.75667	10.24	5.29333	8.16333	7.73333	7.42	6.76667
Aradu.22CM8	0	0.246667	0	0	0	0	0	0	0	0	0	0	0	0	0	0
Aradu.22CQX	0	0	0.386667	0	0	0	0	0	0	0	0	0	0	0	0	0
Aradu.22D8R	0	0	0	0	0	0.0333333	0	0	0	0	0	0	0	0	0	0
Aradu.22DGA	0	0.0266667	0.07	0	0.0833333	0	0	0.04	0.0833333	0	0.0566667	0.0266667	0	0.02	0.0366667	0.0233333
Aradu.22DVL	5.30333	2.81667	5.44333	6.39333	0.18	1.93	6.98	1.49333	0.37	0.463333	0.16	0.0133333	0.02	0.153333	0.05	0.07
Aradu.22F8R	0.25	0.123333	0	0.18	0	0.00333333	0	0.58	0.0266667	0.08	0	0.133333	0	0.0333333	0.593333	0
Aradu.22ICM	1.40333	0.886667	0.956667	1.84667	1.62333	1.53667	1.92333	1.05333	1.14333	1.48	0.85	1.16	1.56333	1.38667	0.683333	1.11667
Aradu.22IYP	0.02	0.0133333	0.17	0.14	0.12	0.136667	0.09	0.126667	0.0266667	0	0.0166667	0	0	0.00666667	0.00666667	0.08
Aradu.22KJ4	0	0	0	0	0	0	0.05	0	0	0	0	0	0	0	0	0
Aradu.22L4T	2.40667	2.32	2.78333	2.54333	2.51	2.22667	2.1	1.39333	2.71	2.09	3.07	2.27333	2.52333	2.38667	2.51	2.19333
Aradu.22MJZ	2.69	2.25	2.88	2.73333	1.18667	2.25	2.40333	1.92	1.11667	1.32333	2.25667	1.09	1.59667	1.06333	0.993333	1.67
Aradu.22RE6	0.113333	0.05	0.256667	0	1.01667	0.0166667	0.36	0.0933333	0	0	0.496667	0	0.476667	0	0.366667	0.0166667
Aradu.22RTM	1.07	0.89	1.12	1.25	3.08667	1.26667	1.36333	1.36333	0.693333	0.866667	0.783333	0.87	1.04667	0.573333	0.853333	0.823333
Aradu.22S6W	1.25667	1.11	2.17333	1.87667	2.01667	1.95667	0.966667	1.58333	0	1.10667	1.04	0.983333	1.02333	0.773333	0.996667	1.32
Aradu.22S7E	7.71333	6.58667	11.5233	6.51	4.76333	5.22	6.03667	4.43667	3.05	3.76667	5.32333	3.16667	3.26333	3.60667	3.88	3.79333
Aradu.22UG8	0.343333	0.443333	0.58	0.42	0	0.146667	0.66	0.236667	0.236667	0.276667	0.55	0.193333	0.05	0.176667	0.0966667	0.163333
Aradu.22UP8	0	0	0	0.0533333	0	0	0.0366667	0	0	0	0.02	0.02	0.04	0	0	0
Aradu.22UQS	0.453333	0.536667	0.713333	0.333333	0.02	0.19	0.193333	0.0166667	0.266667	0.293333	0.146667	0.11	0.153333	0.276667	0.11	0.106667
Aradu.22X1P	0.28	0.126667	0.306667	0.3	2.08333	0.19	0.813333	0.733333	0.0166667	0.03	0.166667	0.41	0.576667	0.33	0.496667	0.613333
Aradu.22ZEB	48.5933	34.98	69.0067	34.4467	70.52	22.97	61.6033	73.94	13.4767	7.74333	10.3533	5.62	4.62333	3.32667	4.75	10.98
Aradu.22ZWX	26.76	25.9567	27.7333	25.3733	10.65	19.6933	31.46	16.6233	10.5567	14.8767	12.0033	9.73333	17.3833	9.98	17.5133	15.99
Aradu.230WM	2.57	2.47667	2.64333	3.29333	2.32	2.46	2.93667	2.34333	2.70333	2.77333	2.14667	1.66333	2.33	1.59333	4.79	2.06333
Aradu.23179	1.4	0.583333	0.946667	1.68667	43.9967	10.5733	5.34	10.97	17.38	6.66667	18.9933	16.94	9.71	11.2567	17.8133	14.0667
Aradu.232FJ	0	0.0666667	0	0	0	0	0	0	0	0	0	0	0	0	0	0.0466667
Aradu.234KI	6.89667	6.38	11.7467	6.68	7.07333	4.72667	6.42333	4.18667	2.08333	1.4	2.06	1.86	1.89667	1.33667	2.12667	2.06
Aradu.234X6	0.3	0.246667	0.64	0.213333	0.53	0.143333	0.456667	0.63	0.13	0.133333	0.173333	0.153333	0.0933333	0.06	0.176667	0.0766667
Aradu.235VA	0.12	0.0566667	0.4	0.196667	0	0.12	0.343333	0.24	0.126667	0.146667	0.16	0.166667	0.136667	0.116667	0.226667	0.18
Aradu.2376Y	12.6367	12.3933	16.6867	13.8033	24.44	10.1067	23.65	16.84	4.80667	2.48667	1.67667	3.19	5.46333	2.14667	3.69333	2.92
Aradu.2378C	0.06	0	0.05	0.0266667	0	0	0.01	0.02	0	0	0.01	0.01	0.01	0	0	0
Aradu.237D1	5.76	5.35667	5.09667	6.69	9.54667	6.3	8.04667	5.5	4.45333	4.67333	4.45667	4.80333	5.61	4.58333	5.95667	5.07
Aradu.237HP	0.0966667	0	0	0	0.78	0	0	0.01	0	0	0	0.136667	0.07	0	0.103333	0.00666667
Aradu.238PM	8.89667	7.90333	9.7	9.66	12.8967	8.77	9.93	7.58333	6.77333	6.05333	8.17667	8.03667	8.62333	7.05667	7.58	7.52333
Aradu.238W9	0.29	0.256667	0.52	0.34	0.436667	0.23	0.22	0.186667	0.326667	0.336667	0.56	0.403333	0.473333	0.23	0.33	0.326667
Aradu.23A5E	2.56333	2.87	4.04333	2.36667	2.35667	2.51	2.66333	1.79	1.91667	1.74	2.94333	2.35	2.14	2.60333	2.53	2.57
Aradu.23D9S	0.0766667	0.163333	0.286667	0.156667	0.156667	0.26	0.11	0.133333	0.0266667	0.0266667	0.0933333	0.0133333	0.0633333	0.0533333	0.04	0.0133333
Aradu.23DFM	4.39667	4.15667	2.77333	12.81	1.40333	0.443333	0.466667	1.20667	3.23667	10.8633	5.63	1.69	8.79667	1.2	3.08333	0
Aradu.23E3L	0.436667	0.426667	0.666667	0.163333	0.0866667	0.383333	0.89	0.113333	0.203333	0.133333	0.24	0.153333	0.0666667	0.353333	0.0333333	0.116667
Aradu.23E4R	0.0966667	0.25	0.05	0	0	0	0	0.15	0	0	0	0	0	0	0	0
Aradu.23FEC	0.03	0	0	0	0	0	0	0	0	0	0.02	0.02	0	0	0.0233333	0
Aradu.23FX2	14.9267	15.2067	18.4667	15.6	16.3167	13.38	19.02	12.2333	9.16333	9.12667	8.95	9.28667	10.74	8.16667	11.1267	13.28
Aradu.23GRY	2.34	2.47667	2.45	2.84	1.92667	3.25333	1.78	1.67333	1.13333	1.82	1.6	1.19667	0.943333	2.19667	1.15667	1.41
Aradu.23HHW	2.57333	2.13	2.77	1.9	1.04667	0.96	1.7	1.22667	0.866667	0.586667	0.583333	0.5	0.85	0.29	0.976667	0.996667
Aradu.23I92	0.526667	0.5	0.386667	1.22667	0.323333	1.15667	0.88	1.12667	2.27333	3.27333	2.26667	1.62	1.08333	1.13	1.09667	1.25667
Aradu.23LCR	7.42333	5.95	10.2033	5.45667	1.33	3.28	5.39333	1.99667	2.69333	3.13667	3.31	1.59333	2.11333	2.33	2.54	1.26667
Aradu.23P3U	67.2233	82.1167	75.59	63.05	246.363	75.8033	109.613	111.537	22.11	28.17	24.6733	23.29	32.4933	30.9967	36.57	28.1767
Aradu.23R92	5.05333	5.72	6.99333	2.56	6.02333	2.18333	3.27	3.05667	2.63333	1.87333	2.01667	2.17333	1.83	0.8	2.32333	1.64
Aradu.23T7H	4.31333	2.74333	3.03	2.05667	7.49333	3.38	3.24	2.73333	2.72333	1.91	2.80667	2.03	2.75333	2.30333	3.26333	2.86
Aradu.23TB8	0	0	0	0	0	0.0433333	0.04	0	0	0.0633333	0	0	0	0	0	0
Aradu.23UDC	3.08	2.54	4.71333	3.68	0.0433333	1.32	4.06333	0.706667	0.163333	0.243333	0.14	0.0666667	0.0133333	0.0766667	0.0133333	0
Aradu.23UFR	33.8933	29.57	41.0367	22.8133	10.3433	16.0333	21.76	12.7367	23.9067	18.93	21.25	12.75	15.99	13.1133	16.5033	16.39
Aradu.23XWK	59.05	36.97	95.33	35.4633	18.51	19.39	41.53	23.3133	4.68	4.06	2.17333	1.25	1.19333	1.65667	1.08333	1.33667
Aradu.23YFK	0	0.05	0	0.13	0.0533333	0.106667	0	0.0766667	0	0	0	0.13	0.233333	0.1	0.183333	0.11
Aradu.23Z4K	11.5567	9.33	10.3933	11.8467	9.95667	12.34	7.20667	7.61	5.92	4.93	6.30667	8.31	3.9	9.01333	3.89333	5.11
Aradu.23ZKM	2.76667	2.65667	2.80333	3.88667	1.64333	2.33333	2.50333	1.47333	2.21333	2.50667	2.25667	2.42333	2.4	2.31667	3.02333	2.75333
Aradu.23ZME	0	0.146667	0.313333	0.393333	1.04	0.126667	0.713333	0.22	0	0	0	0	0	0	0.0833333	0
Aradu.2412A	3.61	4.02333	3.79667	3.75	4.85333	3.30667	4.87333	4.15	1.51667	1.35667	1.97	1.22	1.90667	1.53333	2.21333	2.25333
Aradu.242PQ	0.906667	0.856667	1.71667	1.34667	1.96	0.7	1.21667	1.71667	0.326667	0.136667	0.293333	0.05	0.196667	0.08	0.15	0.233333
Aradu.2447B	3.35667	2.63	4.10667	3.62667	2.02667	2.34667	3.33333	1.73667	0.603333	0.983333	0.843333	0.653333	0.686667	0.793333	0.683333	0.88
Aradu.2448N	4.09667	4.47667	6.02	3.81333	6.60333	3.49333	5.54	3.89	2.33333	2.68333	2.79	2.90333	2.92667	2.89333	3.74333	3.09333
Aradu.244U1	1.04667	0.76	1.43	0.82	1.12333	0.576667	0.75	0.513333	0.38	0.416667	0.763333	0.223333	0.6	0.546667	0.713333	0.553333
Aradu.245F3	0	0	0	0.0133333	0	0	0	0	0	0	0	0	0	0	0	0
Aradu.245M3	0	0.126667	0	0	0	0.196667	0.0333333	0.126667	0	0	0	0.0333333	0.0666667	0.22	0.0366667	0
Aradu.245YW	0.606667	0.466667	0.583333	0.29	0.0366667	0.476667	0.173333	0.26	0.18	0.1	0.0933333	0	0.136667	0.103333	0.0366667	0.203333
Aradu.249SJ	19.5667	17.4233	28.5133	17.6567	8.35	14.8133	15.4433	6.69	21.0733	17.8267	22.78	18.9533	18.0533	16.2733	20.7	23.1433
Aradu.249ZN	0.393333	0.23	0.0766667	0.24	1.56	0.326667	0	0.92	1.25667	0.336667	0.253333	0.466667	0.35	0	0.273333	0.683333
Aradu.24A4H	71.3733	77.04	71.05	125.8	54.1133	86.6533	103.393	66.08	25.09	24.88	21.28	30.47	38.1833	34.3367	37.5033	37.8067
Aradu.24AX4	0	0.05	0.316667	0.173333	0.43	0.0266667	0.0933333	0.0633333	0.0766667	0.2	0.253333	0.333333	0.336667	0.143333	0.573333	0.196667
Aradu.24BEK	0.746667	0.946667	0.276667	0.573333	0.963333	0.9	0.906667	1.06	0.91	0.793333	0.28	0.323333	0.466667	0.143333	0.14	0.576667
Aradu.24BNI	5.34333	5.52333	6.73	0	0.0233333	0.02	0	0.02	4.65	3.93	4.05	0	0	0	0	0
Aradu.24DGD	17.4967	19.43	21.8667	15.9567	12.44	11.7967	13.4567	10.6667	7.12	8.63667	8.78667	5.98	6.86	7.16333	6.23	8.01667
Aradu.24F6S	10.0033	9.04667	11.9067	9.92667	14.61	9.14	11.3833	8.67	4.84667	5.37	7.09667	6.12667	6.66333	5.56333	7.52333	7.59333
Aradu.24FFM	23.7	20.77	32.43	24.3533	7.33	10.5133	22.8033	11.15	3.35333	3.76	3.48667	2.41667	4.42667	1.40667	3.27	3.45
Aradu.24I8J	1.21333	1.00333	2.19667	0.763333	0.38	0.68	0.91	0.81	0.536667	0.653333	0.736667	0.986667	1.06667	0.666667	0.823333	1.08667
Aradu.24L1I	0.136667	0	0	0	0.05	0	0	0	0.0333333	0	0	0	0	0	0	0
Aradu.24LGE	11.7533	10.13	2.87	17.6067	86.8033	63.1933	33.41	65.67	125.057	69.9333	93.8067	155.213	138.85	116.823	150.23	126.27
Aradu.24LYY	3.87	2.47333	2.79333	3.93333	0.533333	0.906667	3.98667	3.72	1.79333	0.513333	0.436667	0.116667	0.203333	0.12	0.21	0.0833333
Aradu.24NBV	0.65	0.693333	0.76	0.583333	0.36	0.34	0.776667	1.04	0.473333	0.643333	0.913333	0.516667	0.373333	0.266667	0.29	1.92
Aradu.24PJW	1.77333	1.77	2.75	0.91	3.14333	2.50333	2.33667	0.676667	3.37333	2.71667	5.53	2.78	6.21	4.27333	5.46667	3.78
Aradu.24PXZ	8.63333	7.05333	8.41667	6.17	8.87	6.56	7.9	5.57667	4.19333	4.35667	6.71	3.88	6.63667	4.38	7.24	6.08
Aradu.24QJT	0.0133333	0.04	0.0533333	0.0666667	0	0	0	0	0	0	0	0	0	0	0	0
Aradu.24QXF	11.92	12.16	14.4567	11.51	16.46	8.92667	12.7267	12.4233	4.72	6.36667	6.62333	6.02333	5.87	4.49	6.76667	6.22
Aradu.24SCU	7.29	4.52667	5.10667	7.34333	4.90333	4.76667	7.52667	4.88333	10.82	6.03	6.62667	8.21	6.34333	6.26	7.66	10.8067
Aradu.24T9Z	0.0333333	0.1	0.116667	0.13	0.196667	0.11	0.0766667	0.203333	0.0566667	0.0566667	0.06	0.07	0.15	0.04	0.0666667	0.106667
Aradu.24V9G	5.35667	6.02333	6.40333	4.82333	1.45667	4.26667	5.12	2.41333	2.14333	2.98667	3.17667	1.31667	2.83333	2.18333	2.46	2.28333
Aradu.24X5V	11.75	9.61333	10.6533	14.2767	7.79	11.0133	11.1667	10.55	8.77333	8.33333	10.9033	9.49	10.8367	7.16667	10.9133	10.6433
Aradu.24ZC4	0.04	0.0466667	0.13	0	0.1	0.0966667	0.0466667	0.0166667	0.0166667	0.01	0.0166667	0	0	0.0266667	0.01	0
Aradu.24ZSJ	0.74	0.69	2.22667	0.556667	0.31	0.21	0.776667	0.513333	0.176667	0.11	0.263333	0.0633333	0.243333	0.08	0.0666667	0.193333
Aradu.2503N	192.713	221.907	195.577	201.977	79.8733	97.9267	175.767	127.647	98.97	58.4633	37.35	40.1433	57.4667	36.75	56.7967	75.8033
Aradu.250G2	12.9667	11.1767	17.44	7.89667	2.08333	5.23333	8.03	3.91667	3.61	3.23333	4.08667	2.71333	3.94333	2.56667	3.52667	4.02333
Aradu.251QA	0.236667	0.2	1.02	0.01	0.186667	0.0466667	0.16	0.0133333	0.01	0.0266667	0.07	0.01	0	0.01	0.01	0.336667
Aradu.251WJ	0.19	0.03	0.146667	0.0466667	1.45	0.0833333	0.0233333	0.116667	0	0	0.113333	0.126667	1.15333	0	0	0.586667
Aradu.254QE	16.05	16.2267	22.5767	15.44	15.5567	12.7967	17.2767	11.4767	8.23	9.25333	10.84	9.57333	11.0967	8.82	10.9	11.3467
Aradu.254Z6	0.0533333	0.0533333	0.0266667	0.0366667	0.196667	0.18	0.146667	0.0366667	0.01	0.01	0.02	0.02	0.0466667	0.01	0.08	0.02
Aradu.25598	1.70333	2.65667	1.22333	0.663333	13.83	3.23333	3.47667	7.22667	0.853333	0.223333	0.61	0.87	1.32	0.253333	2.39333	2.17
Aradu.25735	12.7967	9.89	19.13	11.4733	9.43333	6.99667	11.93	8.24333	4.34667	4.74	5.86	5.06667	4.99333	3.27333	5.34333	6.37333
Aradu.257AT	0	0	0	0	0	0.0833333	0	0.08	0	0	0.09	0	0.0933333	0	0.0933333	0
Aradu.257BX	3.41333	3.39667	3.38333	6.66667	4.72333	5.02	5.45333	3.76	2.22667	1.8	2.39667	3.30667	3.17	4.09667	3.27	2.87667
Aradu.2597P	0.233333	0.933333	0.696667	0	0.156667	0	0	0.156667	0	0	0.09	0	0	0	0	0
Aradu.259PC	18.9567	12.7533	29.3967	9.52667	9.05333	7.85667	26.5433	23.4933	10.47	2.31	13.1533	1.55333	0.773333	0.726667	1.89333	8.27
Aradu.25BJJ	18.4167	18.2833	24.4967	20.01	23.6567	15.5967	21.2967	17.3467	9.47333	11.0267	11.6133	14.5367	14.27	12.1467	14.1833	14.4733
Aradu.25DC4	0.246667	0.426667	0.183333	0.196667	0.02	0.216667	0.123333	0.0466667	0.233333	0.24	0.196667	0.00666667	0.0733333	0.13	0.0566667	0.02
Aradu.25DKA	1.44333	0.736667	1.2	0.916667	0.693333	1.42	2.29333	2.13667	0.0333333	0.0466667	0	0.0233333	0.406667	0	0.323333	0.0333333
Aradu.25DTU	0.226667	0.226667	0.113333	0.346667	0.12	0.48	0.24	0	0.256667	0	0	0	0	0	0	0
Aradu.25F61	5.96667	4.53	7.39333	5.67667	2.81333	4.46333	4.68	3.89	2.42	3.29	3.31333	2.56	4.65333	2.72	3.97	4.2
Aradu.25FFG	0.273333	0.266667	0.26	0.383333	0.12	0.173333	0.163333	0.0666667	0.133333	0.193333	0.14	0.0566667	0.04	0.11	0.0266667	0.0933333
Aradu.25G9F	0	0.126667	0.02	0	0	0	0	0	0	0	0	0	0	0	0	0
Aradu.25GXB	6.44667	4.39	8.57333	6.09667	3.98333	4.86667	5.75333	4.42667	5.26667	3.02	5.41667	4.35	5.03	4.76667	6.12667	6.12667
Aradu.25H4V	0.00333333	0	0.00666667	0.00333333	0	0	0	0	0	0	0	0	0	0	0.00666667	0
Aradu.25H68	1.32333	1.17333	3.04	1.30333	1.98667	1.02333	1.71333	1.50333	0.0366667	0.02	0.0366667	0	0.06	0	0.05	0.0566667
Aradu.25I0S	0.94	1.18333	1.40667	1.72667	1.80667	1.47333	2.08	1.65	0.653333	0.556667	1.08667	1.66667	1.79333	1.01	1.78667	2.62333
Aradu.25J3J	85.5567	100.363	106.187	83.5767	104.68	54.4033	102.38	89.1467	30.63	29.99	25.44	24.72	33.5	19.27	34.0467	35.6867
Aradu.25L3E	0.873333	1.02333	1.41333	0.676667	1.18667	0.786667	0.903333	0.65	0.473333	0.723333	1.19667	0.663333	0.856667	0.613333	0.846667	0.67
Aradu.25M2V	0.0933333	0.0966667	0.07	0	0.683333	0	0.0433333	0.163333	0.0233333	0	0	0	0.05	0	0.0933333	0.05
Aradu.25NPV	2.24667	1.97667	1.61333	3.71667	1.96333	2.81	2.99	8.73667	2.08	2.47	4.16	2.18	1.18333	2.49333	3	4.39333
Aradu.25PCJ	0	0	0	0	0	0	0	0	0	0	0.126667	0	0	0	0	0
Aradu.25R1T	6.65667	5.83	7.93667	6.32	2.71	4.29333	6.18667	4.37667	3.77	3.21333	3.83667	2.52667	2.88333	2.24667	2.54333	4.19333
Aradu.25STL	9.77	7.92	10.04	10.0267	7.82	8.82333	10.7633	7.81333	6.88667	7.26333	7.90333	7.42333	7.28	6.57667	7.98667	8.54333
Aradu.25UEB	0.496667	0.406667	0.656667	0.63	0.236667	0.65	0.59	0.63	0.313333	0.39	0.756667	0.523333	0.506667	0.566667	0.603333	1.52667
Aradu.25VG6	0.173333	0.11	0.16	0.306667	0	0.13	0.12	0.196667	0	0	0.123333	0	0.03	0.0666667	0.0933333	0
Aradu.25X3Z	1.29667	1.18333	2.28667	1.57667	0.236667	0.516667	1.21667	0.673333	0.413333	0.22	0.536667	0.11	0.136667	0.0833333	0.223333	0.173333
Aradu.25XYL	0	0	0	0	0	0	0	0	0	0	0.00666667	0	0	0	0	0
Aradu.25YD7	3.13667	3.22333	4.77	3.07333	2.00667	2.07333	2.37	2.17667	1.61667	2.72333	2.93667	2.37667	2.88	2.14333	2.97333	2.81333
Aradu.2613E	67.0767	82.26	69.7033	73.5633	168.563	62.5433	84.6733	155.017	49.36	32.33	34.88	42.8967	50.57	37.5833	51.0733	70.1367
Aradu.26288	0	0	0	0	0	0	0.0966667	0	0	0	0	0	0	0	0.03	0
Aradu.262PJ	16.8133	12.23	37.41	14.1767	3.95	7.22	20.24	3.86333	3.06667	4.83667	7.6	4.45333	3.70667	2.53333	4.94	1.75667
Aradu.262RH	257.68	248.793	245.753	330.823	147.237	257.003	225.763	164.897	439.03	164.003	220.743	243.417	243.537	218.49	240.73	249.277
Aradu.262W4	3.21333	2.93	4.22	2.64	4.24667	2.71	3.80667	2.61	1.48	1.79	1.78	1.31667	1.71667	1.27333	1.76	1.28333
Aradu.262YC	1.09	0.65	0.953333	0.806667	1.52	0.943333	1.12667	0.98	0.293333	0.51	0.24	0.526667	0.286667	0.153333	0.383333	0.603333
Aradu.2638W	20.8533	18.9333	22.5367	18.47	26.2867	16.7267	25.9933	23.0967	11.63	8.41333	12.41	9.63667	9.39667	8.71667	10.6667	12.0833
Aradu.263CM	1.25667	0.976667	2.01	1.53	1.92333	1.33333	1.27	1.35	0.6	0.623333	0.87	0.573333	0.953333	0.716667	0.913333	0.873333
Aradu.2649Q	3.53667	1.99333	3.02667	3.67333	5.40333	3.77	3.05667	4.27	1.37	1.94667	2.50667	1.94333	2.35667	1.85	2.40667	2.10333
Aradu.264TN	20.54	15.1433	19.59	35.7333	19.2367	15.74	24.32	22.7133	8.17	7.58667	13.92	12.48	9.97	8.37	10.2367	13.3167
Aradu.26565	3.80667	3.28667	5.82333	3.41	3.03333	2.32333	3.75667	2.42	1.46	1.31333	1.91667	1.02333	2.30667	0.893333	2.58333	2.28667
Aradu.265QA	2.27	2.44333	1.59667	3.79	2.45333	2.13	2.75333	1.38333	0.706667	0.3	0	0.686667	0.453333	0.196667	0.93	0.553333
Aradu.267PI	9.82333	9.24	15.0767	11.74	9.91333	6.28333	18.1167	5.27667	2.67333	2.39	2.98	3.65	5.56	3.28333	5.30333	3.81
Aradu.268F1	0	0.04	0.0366667	0.04	0	0.0133333	0.0133333	0.0666667	0	0.0133333	0	0.0133333	0	0.0133333	0	0
Aradu.268N3	2.6	2.84	3.79333	2.92333	1.81333	2.16333	2.27333	1.70667	1.85	1.48	1.96333	1.39333	1.41333	1.09667	2.03667	1.97667
Aradu.269AF	8.52333	6.67667	3.48	15.86	5.78667	6.87	14.2367	9.07667	1.87667	1.57	0.443333	0.436667	0.886667	0.546667	0.746667	0.636667
Aradu.269RP	0.103333	0	0	0	0	0.0733333	0	0	0	0	0.04	0.04	0.08	0	0.04	0
Aradu.26AKA	0.27	0.143333	0.256667	0.1	0.266667	0.146667	0.32	0.08	0.39	0.193333	0.566667	0.223333	0.653333	0.956667	0.403333	0.556667
Aradu.26E0V	8.86667	6.42	10.91	9.72667	4.8	4.62667	9.31	5.14333	2.03667	2.36667	2.76667	2.90667	2.79667	2.12667	2.84	3.48333
Aradu.26FAI	0	0	0	0	0	0	0	0	0	0	0	0	0	0.02	0	0
Aradu.26FXG	0.0233333	0	0	0	0	0	0	0	0	0	0	0	0	0	0	0
Aradu.26GF1	0.556667	0.663333	0.876667	0.81	0	0.76	0	0.563333	0.723333	1.14	1.46333	1.61667	0	1.35333	0	1.06667
Aradu.26GKI	0.01	0	0	0	0	0	0.0433333	0	0	0	0	0.0133333	0	0	0	0.02
Aradu.26IB4	3.12333	2.50667	4.02333	1.70333	0.62	0.906667	2.24	0.946667	0.243333	0.803333	0.733333	0.433333	0.656667	0.46	0.626667	0.68
Aradu.26JTU	1.60333	1.64	2.88	1.72667	2.55667	1.17667	1.63333	1.09333	0.966667	1.06333	1.34	0.826667	0.99	0.793333	0.846667	1.68
Aradu.26MHM	1.58667	1.6	1.66333	1.86333	1.00667	1.21667	1.99	1.05667	0.91	0.75	0.9	0.8	1.15333	0.623333	1.1	1.16
Aradu.26MLJ	5.86	5.50667	7.17667	6.45333	10.23	5.34	7.39667	5.95	3.18333	3.47333	4.96667	2.77	4.21333	2.67333	4.01333	5.07333
Aradu.26N4W	4.31	3.51333	5.14333	4.39333	8.67667	4.06	5.42333	5.27	1.96	1.60667	1.62	2.72	3.46333	2.38333	3.14667	3.14
Aradu.26N74	0.17	0.0566667	1.06667	0	0	0	0	0	0	0	0	0	0	0	0	0
Aradu.26P3H	0.376667	0.37	0.703333	0.603333	0.0966667	0.29	0.776667	0.46	0.143333	0.123333	0.113333	0.04	0.0133333	0.123333	0.0666667	0.3
Aradu.26PEH	0.373333	0.55	1.31667	0.843333	0.516667	1.30333	1.35333	0.37	0	0.15	0.303333	0.153333	0.303333	0	0.473333	0
Aradu.26PK0	8.54333	9.69	6.58	12.97	21.0167	11.68	14.2233	15.8033	4.97	1.86	0.25	0.933333	1.08333	0.703333	0.3	2.82
Aradu.26Q5D	4.28667	4.54667	3.43667	4.37	1.06333	5.35333	3.80333	2.29333	5.78	6.82333	5.72	5.78	4.54333	6.06	2.92	6.08
Aradu.26R75	0.83	1.03667	1.64667	0.826667	0.593333	0.556667	0.936667	0.51	0.00666667	0.83	0.79	0.12	0.276667	0.216667	0.276667	0.2
Aradu.26REA	8.46667	7.84	8.95333	7.92333	12.3367	6.26	7.63333	8.23667	4.17667	3.18333	4.37	3.46333	2.77333	2.2	2.37333	3.01667
Aradu.26SSY	10.9067	5.84	14.0933	8.17333	9.26333	7.29333	12.3267	5.53667	3.8	3.21667	3.58667	3.31333	4.6	3.06	3.54333	3.21333
Aradu.26U2T	8.02667	5.84333	7.93333	4.27	10.3267	4.30333	7.31333	6.65667	3.42	2.35667	2.57667	2.40667	3.24667	2.37	3.04333	3.69667
Aradu.26VFS	1.59667	1.35667	3.72	1.35	2.15333	1.28667	1.52667	2.07333	1.57667	1.48333	1.79667	1.32333	1.95	1.15	1.55667	1.94
Aradu.26WCF	0	0.08	0.133333	0	0.106667	0	0.0566667	0.16	0	0.113333	0.06	0.146667	0	0.09	0.18	0.0866667
Aradu.26WM4	29.5733	29.96	37.89	35.3833	20.25	22.3767	36.9767	25.8867	12.9233	16.09	12.7267	14.1233	18.5567	14.6433	21.2967	19.4633
Aradu.26X49	0.603333	0.843333	0.943333	0.573333	0.61	0.466667	0.92	0.77	0.576667	0.42	0.326667	0.176667	0.276667	0.393333	0.21	0.21
Aradu.26XAX	3.22667	2.49667	2.12	5.77333	0.1	4.17	1.30333	0.986667	12.3967	8.32	22.3333	54.3467	19.1833	41.6667	41.62	41.35
Aradu.26YUA	0.00666667	0	0.0433333	0	0.01	0	0	0.01	0	0.00666667	0	0.00666667	0.0233333	0	0	0
Aradu.26YWG	0	0	0	0	0	0.0433333	0	0	0	0	0	0	0	0	0	0
Aradu.27064	0.06	0	0	0	0	0	0	0	0	0	0	0	0	0	0	0
Aradu.270HA	2.75667	4.32	8.09667	3.77667	2.94	3.66	4.50667	3.43667	0.0233333	4.06333	5.54667	2.13	2.75	2.34333	2.70667	3.09333
Aradu.270YY	7.30333	6.59	7.64	8.88333	3.55667	5.06	10.9733	3.84333	2.30667	1.72333	1.62333	1.66	2.46667	1.69667	2.26667	2.02667
Aradu.2717A	0.636667	0.483333	0.806667	0.773333	0.273333	0.483333	0.913333	0.523333	0.286667	0.256667	0.47	0.323333	0.463333	0.266667	0.346667	0.286667
Aradu.271A7	6.82333	5.59667	7.92333	5.31667	9.11333	5.73667	6.54333	5.25	2.65	2.3	1.86	3.85333	4.64667	2.61333	3.62667	4.12333
Aradu.271S6	0.0333333	0	0	0.0166667	0	0	0	0	0	0	0	0	0	0	0	0
Aradu.272PC	11.5867	11.8333	7.01	10.7	1.25	5.64	5.43333	3.38	3.85667	3.59	1.57667	0.626667	0.836667	0.61	0.45	1.25
Aradu.273ZW	0.593333	0.633333	0.886667	1.27	0.286667	0.793333	2.49	0.38	0.523333	0	0.57	0.653333	0.856667	0.386667	0.956667	0.466667
Aradu.274JC	1.77333	2.52	3.33667	1.71	1.54	1.92	1.28667	0.813333	2.22667	2.14333	2.68333	1.97333	2.58333	2.02	2.49333	2.09
Aradu.274X2	0	0	0	0	0.526667	0	0.193333	0	0	0	0	0	0.403333	0.223333	1.71667	0
Aradu.275CP	0.113333	0.0366667	0.05	0.0766667	0.14	0.116667	0.0133333	0.163333	0.0266667	0	0	0	0	0.0533333	0.0266667	0
Aradu.278FZ	1.14667	1.16	1.33333	0.68	1.45667	1.33667	1.03333	1	0.853333	0.76	1.33	0.846667	1.01333	0.826667	1.16	0.933333
Aradu.27A1J	87.2533	82.0033	41.2233	126.037	276.853	133.097	154.007	179.423	41.14	30.0867	18.8133	38.68	37.9633	30.2167	17.2933	39.6267
Aradu.27C7S	0.913333	1.00667	0.463333	0.413333	1.50667	0.36	0.423333	1.36333	0.0766667	0.116667	0.0533333	0.0133333	0.0133333	0.0266667	0	0.113333
Aradu.27DYI	3.16667	2.39667	3.88667	3.12667	0.793333	3.33333	2.25333	1.99	2.63	2.55667	3.15667	3.22333	5.11	3.87	3.77667	5.15
Aradu.27E3E	4.38	3.97	5.16	3.6	8.52333	3.95667	4.16333	4.37333	2.59333	2.25667	2.86667	2.37667	1.75667	1.76667	2.44	2.18
Aradu.27E5Y	0.296667	0.17	0.48	0.446667	0	0.0333333	0.28	0.0333333	0.0366667	0	0.0366667	0	0.05	0	0	0.106667
Aradu.27E7X	0	0	0.00666667	0	0	0	0	0	0	0	0	0	0	0	0	0
Aradu.27ECU	0.266667	0.2	0.496667	0.2	0.0133333	0.08	0.223333	0.0633333	0.0666667	0.08	0.19	0.0666667	0.0533333	0.0133333	0.0733333	0.0266667
Aradu.27F3R	5.91	6.48667	7.59667	5.46667	8.20333	4.81333	5.81667	6.23	2.49333	2.92333	3.05333	2.69667	3.28667	2.50333	2.70667	3.5
Aradu.27FU2	8.11667	5.21333	6.26	9.28667	1.74333	3.58667	9.71667	2.97333	2.80333	2.07667	3.82	1.5	1.64667	1.00667	2.73333	1.54333
Aradu.27HPS	0.646667	0.68	0.943333	0.273333	0.28	0.42	0.59	0.29	0.233333	0.29	0.126667	0.0866667	0.206667	0.163333	0.183333	0.193333
Aradu.27K7M	0	0	0	0	0.193333	0	0	0	0	0	0	0	0	0	0	0
Aradu.27M85	2.7	3.61667	3.21	2.29667	4.05667	2.17333	2.19333	1.51333	1.91333	2.29333	2.35667	2.25333	2.46	2.87667	4.16667	2.74
Aradu.27RSB	2.34333	3.59667	1.78333	0.23	0.576667	0.226667	1.80333	0.54	0.12	0.163333	0.0533333	0	0.33	0	0.126667	0.0933333
Aradu.27SYD	0.05	0	0	0.0233333	0.153333	0.0266667	0	0	0.0266667	0.103333	0.163333	0	0.24	0.03	0.196667	0.473333
Aradu.27T3V	10.4467	9.16	15.3633	9.44333	8.98667	6.48333	14.5567	10.2767	3.49667	3.05667	5.59	2.94	2.78667	2.65	3.80333	4.56333
Aradu.27USA	16.33	15.6733	10.7733	16.9467	4.69667	10.9133	12.3867	9.03333	9.96667	6.42333	4.14667	4.24	5.85333	5.50667	4.03667	8.46333
Aradu.27VHF	6.04333	5.79667	5.50333	7.08333	6.46	5.47	6.68667	6.43	4.76667	3.65667	4.22	3.78667	4.52667	3.48667	3.69333	4.26333
Aradu.27WCK	0.41	0.453333	1.09	0.553333	0.9	0.46	0.933333	0.603333	0.37	0.27	0.413333	0.3	0.56	0.21	0.216667	0.453333
Aradu.27WDY	0.626667	0.466667	1.87667	1.05667	0.25	0.323333	0.786667	0.333333	0.136667	0.19	0.22	0.133333	0.396667	0.0966667	0.54	0.213333
Aradu.27X8G	3.11	2.77333	3.36	2.45667	5.59	2.99667	3.05	2.53	2.27	2.74333	3.16667	3.06667	3.69333	2.67333	3.43	3.62667
Aradu.27XB8	6.90333	7.54333	9.04333	6.43333	6.40333	6.06	6.94333	5.96333	6.34	6.75	9.12667	7.03	8.22667	6.78333	8.15333	8.97
Aradu.27Y2W	0.433333	0.446667	0.443333	0.0866667	0.92	0.263333	0.426667	0.416667	1.14	0.436667	0.673333	0.733333	0.573333	0.45	0.41	0.256667
Aradu.27YDR	12.38	7.56	8.94	12.0867	2.39333	7.46333	10.31	5.31667	3.98	3.94	4.30333	2.28333	2.10333	2.62667	3.02	3.42
Aradu.283VB	0	0.0233333	0	0	0	0	0	0	0	0	0	0	0.05	0	0	0
Aradu.286TN	4.66	4.42667	4.92	3.75333	7.65	3.83	5.96	5.62667	2.83	2.86667	2.86	3.06667	3.88667	1.85667	3.28667	3.56333
Aradu.286YF	170.29	180.673	180.4	210.437	42.2967	106.85	195.053	115.767	73.5833	40.6367	24.2167	26.5733	36.0467	27.9367	38.17	37.55
Aradu.288JJ	8.35333	8	13.2467	10.89	4.47667	7.32333	10.69	4.33333	4.03	4.26333	3.54333	2.61333	3.62	3.12667	3.02	3.85
Aradu.289R9	1.31	1.00333	2.02667	1.44	1.77	0.97	1.52	1.11333	0.743333	0.653333	0.84	0.763333	0.856667	0.843333	1.09333	0.4
Aradu.289SI	3.67667	2.73333	4.57667	3.89667	3.62	3.46333	5.15	2.52	1.82333	1.10667	1.44	1.57333	1.63667	1.27667	1.99667	2.20333
Aradu.289WG	0	0	0	0	0	0.0233333	0	0.02	0	0	0	0	0	0	0	0
Aradu.28ASR	0.906667	0.716667	1.79	1.54333	0.0733333	0.5	1.41667	0.36	0.153333	0.416667	0.34	0.03	0.143333	0.156667	0.09	0.18
Aradu.28EXN	0.38	0.29	0.59	0.383333	0.386667	0.383333	0.193333	0.0533333	0.273333	0.156667	0.166667	0.313333	0.226667	0.106667	0.2	0.316667
Aradu.28EZY	0.0333333	0.07	0.133333	0.0366667	0.243333	0	0.0366667	0	0	0	0.04	0	0.0366667	0.04	0.04	0
Aradu.28JA4	4.67333	3.38	6.58333	3.37667	2.99	2.75667	2.84	2.41	1.61	1.48	1.95667	1.21667	1.83	1.17333	1.71333	1.61
Aradu.28KIR	1.79667	2.31667	1.73	2.52	3.88667	2.42667	2.56333	3.21	0.82	0.546667	0.873333	1.58667	1.16667	1.61333	1.55	1.3
Aradu.28KTI	8.39	4.3	5.25667	9.05	6.27333	9.53667	8.24667	6.21333	9.41333	3.05333	8.17667	5.28667	3.72333	4.93333	4.07333	3.08
Aradu.28MTX	9.13667	8.54667	12.3133	5.86333	0.126667	2.23	4.9	0.773333	0.82	2.44667	0.873333	0.383333	0.67	0.733333	1.17	0.84
Aradu.28N0X	0.0533333	0	0.123333	0.0733333	0.176667	0.02	0.04	0.0166667	0	0.02	0	0	0.02	0	0	0
Aradu.28N4I	219.327	203.5	179.617	319.663	222.827	177.493	225.617	332.557	113.24	106.737	106.427	97.8933	103.923	83.65	103.327	128.59
Aradu.28NB9	6.25667	4.9	5.93333	9.15	3.93	5.11333	7.92333	4.79333	1.85333	1.11	1.25	0.876667	1.02	2.12667	0.693333	1.13667
Aradu.28NZ6	0	0	0	0	0	0	0	0	0	0	0.0166667	0.0366667	0	0	0	0
Aradu.28P5F	0.0966667	0.0466667	0.24	0	0.0466667	0.05	0	0.156667	0.163333	0.106667	0	0.243333	0	0	0	0.15
Aradu.28PH8	2.73	2.66	3.90667	1.93667	3.41333	1.64333	2.08333	2.23333	1.98333	1.61667	2.31	2.06	1.84667	1.05333	1.95	2.30333
Aradu.28PRF	6.03667	5.17333	7.41	5.49	3.56	3.75667	7.45333	4.57	2.58333	1.62667	1.72	1.86333	2.56333	2.23667	2.44	2.21333
Aradu.28QFX	0.00666667	0	0.0466667	0	0	0	0	0	0	0	0	0	0	0	0	0
Aradu.28TIZ	3.89	3.15	6	3.53	2.87333	2.84333	3.31333	2.28	1.02333	2.94	4.22	3.33333	4.52	2.79667	3.49667	4.24333
Aradu.28WLZ	5.77	3.58333	12.55	8.15667	1.16	3.38333	6.50333	2.26	0.916667	0.733333	0.553333	0.153333	0.233333	0.226667	0.19	0.42
Aradu.28YU2	3.08333	2.93	4.55	2.42667	0.546667	2.95333	2.85	1.12333	0.686667	0.576667	0.273333	0.0266667	0.0333333	0.653333	0.223333	0.29
Aradu.28ZLL	2.36667	1.89	3.62333	2.52667	0.626667	1.41667	2.43	0.886667	0.886667	0.713333	1	0.333333	0.7	0.483333	0.483333	0.426667
Aradu.292D3	1.19	1.01333	1.32667	1.18	1.3	1.30333	1.78	0.933333	0.973333	1.02	1.53	1.20333	1.47333	1.29333	1.61333	1.47667
Aradu.2932U	0.636667	0.386667	0.54	0.43	0.856667	0.496667	0.34	0.563333	0.0933333	0.19	0.183333	0.173333	0.146667	0.156667	0.0766667	0.13
Aradu.2952M	2.08	1.24667	2.29667	1.88667	0.99	1.84	1.63667	0.856667	1.26667	1.92667	2.28333	0.9	1.90667	1.54667	1.11333	1.81
Aradu.295V7	4.59	3.93	9.30333	10.9967	7.07333	6.88333	19.38	9.82333	0.0566667	1.84	2.61667	2.88667	2.52333	1.18	1.53333	9.35333
Aradu.296NM	1.41667	1.57667	2.16667	1.67333	2.23333	1.75333	1.53333	1.09333	1.79	1.82	3.08333	1.78667	2.08	2.51667	1.88333	2.09333
Aradu.296RJ	5.73333	6.03333	6.61333	6.76333	3.21	3.51333	6.9	3.97667	2.53	3.45667	3.33333	2.37667	4.6	2.47667	4.66667	4.53
Aradu.296X5	9.23	9.02333	15.9133	6.32	4.47667	4.34	7.18333	3.84667	2.65333	2.91	2.73333	1.98667	2.31667	1.84333	2.34667	2.4
Aradu.297AK	0.776667	0.58	1.61333	0.636667	0.606667	0.42	0.433333	0.323333	0.423333	0.436667	0.686667	0.533333	0.606667	0.493333	0.426667	0.61
Aradu.298AN	0.0933333	0	0.0166667	0.0166667	0	0	0.0333333	0	0	0	0	0	0	0	0	0
Aradu.298KW	6.91	5.68	9.96667	4.67	5.82667	3.25	6.06667	4.42333	2.13667	2.33	2.99667	1.44333	1.8	1.81333	2.27	2.33667
Aradu.299JM	15.86	13.5333	17.1133	16.66	17.5633	12.9733	17.53	15.1033	8.14333	6.62667	6.57667	9.06333	11.5967	8.76667	11.3833	11.0633
Aradu.29A27	0	0.0333333	0	0	0	0	0	0	0	0	0.0766667	0	0.0366667	0	0	0
Aradu.29AEB	8.78667	7.78333	8.94	9.63667	8.74667	5.21	10.1733	7.10667	3.98667	4.01333	4.56667	4.39667	4.58667	4.24667	5.11667	5.79333
Aradu.29B7G	16.7633	15.7267	23.83	15.7033	22.51	12.3933	16.2167	18.8767	7.74667	7.92	11.58	5.81	6.20667	5.27667	7.08	7.2
Aradu.29BG8	0.0333333	0.05	0.596667	0.0633333	0.01	0.0566667	0	0	0.78	0.0233333	1.00667	0.02	0.0133333	0	0	0
Aradu.29C65	1.08	0.0566667	2.12	1.41667	2.45333	0.273333	1.81667	1.13333	0.18	0.986667	0.523333	0.293333	0.733333	0.14	0.74	0.3
Aradu.29ERF	0.65	0.506667	0.386667	1.01667	1.93667	0.57	1.08333	0.563333	0.07	0.0733333	0.143333	0.19	0.37	0.11	0.286667	0.126667
Aradu.29ET0	5.04	4.48333	8.97	5.35	4.92667	3.65	5.53667	3.92667	2.30333	2.39667	2.42667	2.82667	2.92	1.78	2.38	3.27333
Aradu.29FBT	6.32667	6.85667	8.2	5.95333	11.4867	5.35667	6.95	7.17	2.27	2.82667	3.19667	2.98	3.77333	2.77	3.36	3.45667
Aradu.29H6W	3.31	3.37	4.87	2.58	3.76	2.46667	2.69	2.65	1.48333	2.01	2.60667	1.98	2.08667	1.58333	2.33	1.90667
Aradu.29HGX	0.126667	0.17	0.276667	0.203333	2.90667	0.25	0.493333	0.196667	0.0333333	0.0733333	0.306667	0.326667	4	0.286667	0.433333	0.316667
Aradu.29IAA	19.2867	21.7733	12.0633	22.1333	12.3467	24.8767	16.6467	22.22	18.9567	35.7	18.4467	31.0333	24.1833	37.91	24.41	41.7833
Aradu.29M8Y	1.11667	1.25667	1.95667	1.60333	2	1.72667	1.55	1.1	1.16333	2.54667	2.66	2.56	3.71667	3.35	4.17	4.52
Aradu.29PYU	0.893333	1.96667	0.566667	2.85333	1.80333	7.37	2.56333	4.73667	21.7967	7.84	27.2233	21.0833	8.49	13.8533	22.8433	19.0267
Aradu.29QNA	33.0333	30.05	32.1267	39.0733	7.14333	22.3033	34.2333	21.5667	9.31	6.43333	7.21	5.46	9.48333	7.21333	10.08	9.78
Aradu.29R8J	6.26333	5.5	4.19333	3.86667	6.06667	6.33333	4.14667	4.97667	7.61	7.01667	9.50667	7.52667	12.53	8.73333	9.7	8.22
Aradu.29S66	0	0.0333333	0.0966667	0	0.03	0	0	0.0333333	0.07	0	0	0.0733333	0.0366667	0.0366667	0	0.0666667
Aradu.29SDF	0.05	0.0266667	0.07	0.0566667	0	0.0133333	0.04	0	0.00666667	0	0	0.0666667	0	0	0.02	0.00666667
Aradu.29UC6	0.02	0.02	0.166667	0.113333	0	0.04	0.133333	0	0	0	0.04	0	0	0	0	0
Aradu.29VJC	3.99667	5.06	11.93	12.5267	0.69	6.12667	14.8667	5.9	0	2.36333	2.51	1.34333	1.67	1.2	1.85333	2.06
Aradu.29VTX	2.28	1.74333	3.02667	2.37333	2.01667	2.43	2.43	2.75	1.73333	2.09	2.91	1.53	2.43667	2.03667	2.47667	2.49667
Aradu.29WBI	1.05333	0.983333	1.00333	0.99	0.373333	0.396667	0.6	1.18667	0.12	0.21	0.0166667	0	0.0333333	0.0333333	0	0.0333333
Aradu.29YG3	4.39333	3.20667	4.36667	3.62	3.21333	3.1	3.57667	3.89	2.00333	2.00667	2.27333	2.68667	2.05667	2.05333	2.39667	2.35667
Aradu.29YNH	0	0	0.06	0	0	0	0	0	0	0	0	0	0	0	0	0
Aradu.2A19B	6.19667	7.07333	4.88333	7.99	6.83333	7.19667	7.33	6.53333	5.26667	5.15333	5.59333	5.53	6.61	5.92667	7.04	7.26333
Aradu.2A19H	2.64	2.30333	2.20333	2.78	2.24667	3.25	2.04667	2.53667	1.76333	1.89	2.22333	2.32667	1.28667	1.79	1.33333	2.48667
Aradu.2A2B6	0	0	0	0	0	0	0.03	0	0	0	0	0	0	0	0	0
Aradu.2A2BJ	0.523333	0.143333	6.53667	0	0.113333	0	0	0.0233333	0	0.0233333	3.09	0	0.0233333	0	0.0533333	0
Aradu.2A2BX	2.19667	1.38333	1.89	2.53667	1.96333	1.19333	1.96	1.77667	0.823333	0.84	1.47333	1.02333	0.873333	0.686667	0.886667	0.993333
Aradu.2A7K0	3.87667	4.14667	5.16667	3.09333	6.97	3.54	3.95	3.03	5.6	4.59333	6.25667	4.53	4.71333	4.55667	4.71	5.99333
Aradu.2A8CG	0	0.0266667	0	0	0	0	0	0	0	0	0	0	0	0	0	0
Aradu.2A8G5	2.75667	2.81333	3.23	2.69333	3.16667	2.21333	3.06333	3.12	2.40667	1.68333	2.23667	1.82667	1.73	2.10667	1.93333	2.05333
Aradu.2A8ZQ	0.00666667	0.00666667	0.0566667	0.0133333	0	0.02	0.0266667	0	0	0	0	0	0	0	0	0
Aradu.2AC1F	0.0533333	0	1.35667	0	0	0	0	0.01	0	0	0	0	0	0	0	0
Aradu.2AD6G	2.55333	3.76667	4.29	2.23	2.32667	1.81333	4.09667	1.49333	2.62667	2.54667	2.48333	1	1.81667	1.19667	3.80667	1.95333
Aradu.2AJ7W	0	0	0.333333	0	0	0	0	0	0	0	0	0	0	0	0	0
Aradu.2AL0N	5.86667	3.63333	5.87333	3.63333	1.75667	1.84	4.02	2.27667	1.27667	1.03667	2	1.48333	1.31	0.67	1.69333	2.45333
Aradu.2AQ0S	5.40667	5.51333	6.29667	5.91333	8.20667	5.74667	6.42667	5.61667	7.15667	6.01333	9.12667	11.3167	10.2	7.2	11.7567	12.4667
Aradu.2AQ5X	0.523333	0	0.616667	0.0566667	0	0.24	0	0	0	0	0	0	0	0	0	0
Aradu.2AU2Z	0.09	0.176667	0.116667	0	0	0.0133333	0	0	0.183333	0.546667	0.03	0	0.0266667	0	0.0133333	0.0133333
Aradu.2B2N2	43.8667	37.6167	53.6867	41.2233	6.59333	20.6233	40.75	11.1433	10.43	10.44	8.68	7.43	8.93	5.31	8.28	7.88
Aradu.2B3HN	0	0	0	0.0433333	0.0433333	0	0	0	0	0.0466667	0.0466667	0	0	0	0	0
Aradu.2B3X9	104.963	121.64	107.84	88.1767	118.34	80.9733	81.2367	109.043	60.98	74.8967	72.22	60.1133	71.0667	54.5333	61.9533	79.9333
Aradu.2B68E	7.49333	5.47333	6.02	9.68667	3.32	6.41667	9.21333	7.05	2.98667	3.21	2.35333	2.88	3.08667	2.41333	3.59333	3.05333
Aradu.2B7I0	1.99333	1.63333	3.44	2.27	1.06333	1.47667	2.94333	1.74333	1.16667	1.24	1.87333	1.15	0.983333	0.856667	1.77333	3.06333
Aradu.2B8XJ	0.0833333	0	0.0333333	0	0	0.0166667	0	0	0	0	0.0633333	0.02	0	0.02	0	0
Aradu.2B9FT	8.45667	4.98	6.12667	9.44	3.89667	7.42667	8.41	5.55333	4.95667	4.87333	4.76333	5.52667	6.37333	4.58333	6.17333	7.22333
Aradu.2B9HJ	6.07333	5.14333	8.50333	5.04333	4.32667	4.61333	5.33	3.96667	4.80333	5.40333	7.03667	4.47333	5.67667	3.38	4.95667	5.65
Aradu.2BE4F	12.6833	11.9667	12.0967	13.8667	18.3567	10.69	15.67	19.65	7.23	6.02667	8.75333	6.72	8.82333	6.68333	9.17333	9.49667
Aradu.2BF40	0.1	0	0	0	0	0	0	0	0	0	0	0	0	0	0	0
Aradu.2BH21	0.07	0.133333	0.0333333	0.376667	0.0333333	0.28	0.0733333	0.133333	0.0366667	0.0733333	0.11	0.263333	0	0.156667	0	0.216667
Aradu.2BH62	3.33	3.49667	3.30667	3.30333	4.16667	2.2	3.45667	2.98667	1.87667	1.36	1.59667	1.26333	1.26	2.01333	1.30333	1.75333
Aradu.2BI47	60.2467	60.4	105.223	124.18	19.95	31.9933	91.29	62.0133	20.6067	29.5467	44.3033	17.4533	22.4233	9.66667	29.8567	29.3733
Aradu.2BI4W	0.08	0.0933333	0.196667	0.173333	0.37	0.166667	0.246667	0.113333	0.00666667	0.0333333	0.01	0.06	0.0233333	0.03	0.16	0.06
Aradu.2BK8J	2.26333	1.34333	2.83	2.25	0.703333	1.38667	2.58333	1.41333	0.866667	0.823333	0.4	0.126667	1.12333	0.756667	0.286667	0.81
Aradu.2C28W	0.876667	0.79	1.12667	0.906667	1.21333	0.876667	0.85	0.556667	1.07	0.623333	0.76	0.993333	1.01667	0.67	0.563333	0.81
Aradu.2C43K	4.48333	2.89	1.83667	4.87333	2.43333	5.73667	4.08667	3.95667	4.11667	2.67	2.05333	2.74333	5.04667	2.97	4.57	4.68
Aradu.2C46J	5.67	5.18667	7.30333	4.60667	5.34	4.19667	5.23667	3.95667	2.54333	3.18667	3.46333	3.51333	3.78333	3.15333	3.57667	3.81333
Aradu.2C47B	0.0166667	0	0	0.526667	0.146667	0.276667	0.22	0.0833333	0	0	0	0.123333	0.26	0.456667	0.34	0.323333
Aradu.2C4FK	5.34667	4.98	8.28333	5.86667	6.46667	4.76333	14.3033	15.2267	10.6733	3.16	9.62333	3.22667	2.17	1.52333	2.50333	11.3367
Aradu.2C5J4	0.0666667	0.183333	0.153333	0.106667	0.0466667	0.0966667	0.176667	0	0.00666667	0.00666667	0	0	0.0133333	0	0	0
Aradu.2C6M7	4.69333	6.12333	6.24	5.02	8.59667	4.52333	6.02333	5.82	2.72667	2.49333	3.83	3.25333	3.7	2.76	4.34667	4.40667
Aradu.2C7V1	2.93667	3.00667	4.1	2.10333	1.63667	3.11333	0.8	0.823333	4.80667	4.02667	6.25333	4.77333	1.79667	4.91	1.73333	2.21667
Aradu.2C8CC	22.1767	20.98	32.32	21.3233	11.6533	12.1867	15.8633	12.96	9.16333	7.94	8.41	6.06	6.58667	6.19	8.49333	8.63
Aradu.2C8QX	4.99333	3.94333	7.14	4.88	1.70333	3.51	5.67	2.81667	1.26	1.68667	1.47	1.03	1.37667	1.22667	1.79667	2.09667
Aradu.2C9WA	0	0	0.0233333	0	0	0.0766667	0	0.0966667	0.323333	0.106667	0.236667	0.18	0.203333	0.823333	0.27	0.576667
Aradu.2CB86	1.47333	1.69	2.93333	1.76667	1.54	1.56667	2.88333	2.29333	0.38	0.65	1.31	0.54	0.55	0.463333	0.75	1.24333
Aradu.2CH60	2.62	3.59	2.39	1.15	11.7767	3.79333	1.46	5.58333	2.15	2.91	3.20333	0.633333	0.99	1.07	1.51333	2.02
Aradu.2CJ0B	0.0433333	0.13	0.0466667	0.213333	0.0233333	0	0.0833333	0.0933333	0.0133333	0.0133333	0.04	0.0633333	0.106667	0.04	0.0266667	0.0133333
Aradu.2CJ52	2.45667	1.86	0.446667	1.46667	9.62333	2.66	4.55333	3.91333	5.36	3.97667	4.46	13.7167	17.2467	5.57333	22.8867	18.2333
Aradu.2CK5F	0.08	0.0266667	0	0	0	0	0.11	0	0	0	0	0.0566667	0	0	0	0
Aradu.2CQ5F	3.89333	2.47333	5.05	4.44667	6.93	3.04	6.62667	4.44667	1.27333	1.32667	1.94	1.58333	1.51333	1.27667	1.36667	2.30333
Aradu.2D05G	9.16	9.08333	11.3967	7.06	9.07333	5.08	8.66333	8.17667	3.16667	3.09333	3.34667	2.75	4.37667	2.45333	4.25667	4.24333
Aradu.2D2JL	0.386667	0.0766667	0.0766667	0	0	0.246667	0	0	0	0	0	0	0	0	0	0
Aradu.2D3LB	0	0.00666667	0.0533333	0.03	0.0433333	0.00666667	0.0666667	0.00666667	0	0	0	0	0	0	0	0
Aradu.2D4HE	0	0	0	0	0	0	0	0	0	0	0	0.176667	0	0	0	0
Aradu.2D5HC	3.48667	5.08333	2.75333	3.82333	2.65	3.11333	2.13667	2.46333	3.00667	3.68333	4.04	2.23667	2.50667	2.98667	2.60333	2.71
Aradu.2D6S2	7.05667	6.21	9.10667	6.40667	4.79333	4.60333	6.61	5.17	2.63	3.2	4.00667	3.17667	3.66333	2.98	3.41	4.32
Aradu.2DC8X	38.54	42.1267	22.8467	48.0633	20.0367	32.6	35.4133	32.2933	30.5067	9.42333	5.12	6.42667	6.67333	6.20667	4.56333	3.40667
Aradu.2DE36	10.3367	4.43667	13.9633	0	0.323333	0	13.03	0	10.9567	0	11.01	0	0.0866667	0	8.65	0
Aradu.2DG1V	43.8567	39.1367	55.4033	37.1233	49.1033	29.25	42.4567	40.89	28.32	24.1833	36.11	23.9167	30.0033	21.07	31.07	32.9867
Aradu.2DL3C	4.98	4.87667	6.54667	5.50667	3.4	4.32667	5.58667	3.31	2.04	2.66	2.32667	2.46333	2.25	3.21	3.02	2.39333
Aradu.2DM5J	0.506667	0.48	0.163333	0.523333	0.743333	0.693333	0.393333	0.74	0.3	0.243333	0.176667	0.693333	0.01	0.11	0.0933333	0.28
Aradu.2DN0K	7.32667	7.49333	8.89333	5.64333	3.97667	3.66	5.00333	3.03333	1.52667	2.04	1.33333	0.833333	1.37333	0.786667	1.25333	1.02667
Aradu.2DT79	25.39	21.9767	26.97	20.5667	10.8767	9.7	23.3933	12.3933	5.16667	6.83667	5.46	3.51	5.94	6.39333	7.10333	5.52667
Aradu.2DT95	0	0	0.356667	0	0	0	0	0	0	0	0	0	0	0	0	0
Aradu.2E07P	9.46667	6.81333	4.74667	7.87333	32.3667	10.86	11.12	26.6033	19.71	12.6467	13.9467	30.4067	24.53	9.04333	27.65	26.28
Aradu.2E0TL	5.64667	6.99667	10.2267	4.44333	6.75333	5.74667	3.33	4.27	4.98333	5.17333	7.06	4.25333	4.98667	4.78667	4.18333	4.82333
Aradu.2E0V8	6.68333	7.48	7.78	5.14667	13.9067	6.95333	6.27	8.42	6.36	4.03333	8.49	5.57667	4.70333	4.75333	4.52	5.66667
Aradu.2E1F0	0.246667	0.0833333	0.01	0.266667	0.24	0.313333	0.206667	0.713333	0.0133333	0.0266667	0.0266667	0.21	0.05	0.263333	0.12	0.116667
Aradu.2E34B	1.47	1.17	1.48333	1.9	0.9	1.26	1.61	1.03333	1.30333	1.55	2.04667	1.28	1.77	1.69333	1.39	1.28333
Aradu.2E38F	4.37333	3.54667	4.79333	4.87667	2.25	3.26333	4.35	2.63667	1.78333	2.2	2.55333	2.3	2.7	2.22333	2.95	2.41333
Aradu.2E3F6	7.06	5.65	5.82667	4.71	11.2967	4.99333	4.19333	5.66667	1.55333	1.6	1.75667	0.473333	2.69	0.58	1.34	1.65333
Aradu.2E6KW	0	0.13	0	0	0	0	0.21	0	0	0	0	0	0	0	0	0
Aradu.2EA4R	8.85667	7.21667	11.2267	8.33667	8.75333	5.57333	8.51667	7.91	3.97333	3.91333	4.69333	4.24	4.45333	3.17333	5.46	4.80333
Aradu.2EQ55	0	0	0.296667	0.0666667	0.0333333	0.0333333	0	0.0666667	0	0	0	0.223333	0	0	0	0
Aradu.2ET9K	0.83	1.09	0.683333	0.54	0.903333	0.4	0.776667	0.4	0.633333	0.573333	0.67	0.436667	1.12	0.766667	0.573333	0.453333
Aradu.2EU9J	0	0	0.0233333	0	0	0	0	0	0	0	0	0	0	0	0	0
Aradu.2EY6K	11.5867	10.4433	10.9267	12.0633	19.4633	10.6733	10.9233	13.5267	6.07	6.32333	9.11	8.14667	8.52333	7.90333	10.3333	7.53667
Aradu.2F0CR	23.5133	21.65	28.6767	23.2667	23.6867	18.67	26.8667	21.9533	9.69333	10.65	13.2367	9.42667	14.7367	8.36667	12.06	17.5533
Aradu.2F17T	7.71	6.09	10.58	7.39333	8.01667	6.25667	7.57333	7.17333	4.25667	5.32667	5.65	3.56	5.07	3.76667	4.88667	5.33333
Aradu.2F2TZ	0.0666667	0.0666667	0.13	0.0766667	0	0.05	0	0.0666667	0.0533333	0	0.0533333	0	0	0.0733333	0	0.123333
[truncated: 54,238 more rows]

## Sheet: Table S3
Table S3. Enrichment of GO terms in the 9 gene expression clusters
Cluster	Class	GO_Name	GO_ID	GO_Level	P_value	EnrichmentScore
C1	Molecular function	catalytic activity	GO:0003824	2	0	1.18855
C1	Molecular function	structural molecule activity	GO:0005198	2	4.44089e-16	2.85608
C1	Molecular function	motor activity	GO:0003774	8	1.36762e-06	1.9728
C1	Molecular function	hydrolase activity	GO:0016787	3	0.000616851	1.11735
C1	Molecular function	enzyme regulator activity	GO:0030234	3	0.0104205	1.32304
C1	Molecular function	transferase activity	GO:0016740	3	0.0326922	1.06515
C1	Molecular function	translation factor activity, RNA binding	GO:0008135	6	0.038717	1.46499
C1	Molecular function	translation regulator activity	GO:0045182	2	0.038717	1.46499
C1	Molecular function	kinase activity	GO:0016301	5	0.0395175	1.0872
C1	Cellular component	ribosome	GO:0005840	6	3.33067e-16	2.18891
C1	Cellular component	intracellular anatomical structure	GO:0005622	3	4.44089e-16	1.16638
C1	Cellular component	cytoskeleton	GO:0005856	6	1.1399e-05	1.46973
C1	Cellular component	mitochondrion	GO:0005739	6	0.0205656	1.38309
C1	Biological process	translation	GO:0006412	8	0	2.04567
C1	Biological process	biosynthetic process	GO:0009058	3	3.33067e-16	1.41394
C1	Biological process	cellular process	GO:0009987	2	3.06138e-09	1.07376
C1	Biological process	cell cycle	GO:0007049	3	2.03324e-06	1.7658
C1	Biological process	carbohydrate metabolic process	GO:0005975	4	4.94625e-06	1.26282
C1	Biological process	cellular component organization	GO:0016043	4	0.000222531	1.26543
C1	Biological process	generation of precursor metabolites and energy	GO:0006091	4	0.000573553	1.38724
C1	Biological process	catabolic process	GO:0009056	3	0.000888643	1.27603
C1	Biological process	metabolic process	GO:0008152	2	0.0034047	1.02766
C1	Biological process	lipid metabolic process	GO:0006629	4	0.00596389	1.1875
C1	Biological process	protein metabolic process	GO:0019538	5	0.00731242	1.0663
C2	Molecular function	hydrolase activity	GO:0016787	3	6.66134e-16	1.42133
C2	Molecular function	catalytic activity	GO:0003824	2	1.55431e-15	1.20723
C2	Molecular function	nucleotide binding	GO:0000166	5	3.10751e-13	1.21872
C2	Molecular function	transferase activity	GO:0016740	3	1.5683e-07	1.18733
C2	Molecular function	motor activity	GO:0003774	8	4.08382e-06	1.95215
C2	Molecular function	protein binding	GO:0005515	3	1.27535e-05	1.1118
C2	Molecular function	RNA binding	GO:0003723	5	2.51467e-05	1.38611
C2	Molecular function	signaling receptor activity	GO:0038023	3	0.000250626	2.59103
C2	Molecular function	nuclease activity	GO:0004518	5	0.00053778	1.69062
C2	Molecular function	translation factor activity, RNA binding	GO:0008135	6	0.00163007	1.80812
C2	Molecular function	translation regulator activity	GO:0045182	2	0.00163007	1.80812
C2	Molecular function	DNA binding	GO:0003677	5	0.0348553	1.08822
C2	Cellular component	cytoplasm	GO:0005737	3	1.11022e-16	1.50882
C2	Cellular component	endoplasmic reticulum	GO:0005783	6	2.88589e-10	2.33708
C2	Cellular component	Golgi apparatus	GO:0005794	6	7.42429e-07	2.21847
C2	Cellular component	intracellular anatomical structure	GO:0005622	3	2.29867e-06	1.09824
C2	Cellular component	cytoskeleton	GO:0005856	6	0.00123692	1.35167
C2	Cellular component	cytosol	GO:0005829	3	0.00124115	2.15348
C2	Cellular component	nucleus	GO:0005634	6	0.00263375	1.15682
C2	Cellular component	nuclear envelope	GO:0005635	5	0.0034033	2.30187
C2	Cellular component	mitochondrion	GO:0005739	6	0.00519408	1.50961
C2	Biological process	cellular process	GO:0009987	2	3.33067e-16	1.15417
C2	Biological process	nucleobase-containing compound metabolic process	GO:0006139	5	1.55431e-15	1.65366
C2	Biological process	DNA metabolic process	GO:0006259	7	5.10703e-15	2.04881
C2	Biological process	cellular component organization	GO:0016043	4	5.55258e-10	1.5158
C2	Biological process	biosynthetic process	GO:0009058	3	8.77112e-07	1.19795
C2	Biological process	cellular homeostasis	GO:0019725	5	1.16723e-06	1.91564
C2	Biological process	catabolic process	GO:0009056	3	5.95634e-06	1.42946
C2	Biological process	cell cycle	GO:0007049	3	4.5075e-05	1.71329
C2	Biological process	lipid metabolic process	GO:0006629	4	0.000772466	1.26014
C2	Biological process	cell differentiation	GO:0030154	4	0.0178924	3.01412
C2	Biological process	regulation of molecular function	GO:0065009	3	0.0207789	1.36428
C2	Biological process	cell growth	GO:0016049	3	0.026391	2.28571
C2	Biological process	growth	GO:0040007	2	0.026391	2.28571
C2	Biological process	response to endogenous stimulus	GO:0009719	3	0.0450788	1.58852
C3	Molecular function	protein binding	GO:0005515	3	0	1.38087
C3	Molecular function	binding	GO:0005488	2	4.44089e-16	1.09473
C3	Molecular function	nucleotide binding	GO:0000166	5	6.66134e-16	1.27257
C3	Molecular function	RNA binding	GO:0003723	5	9.99201e-15	1.84178
C3	Molecular function	nucleic acid binding	GO:0003676	4	1.29131e-05	1.1444
C3	Molecular function	transcription regulator activity	GO:0140110	3	0.000255345	1.35337
C3	Molecular function	translation factor activity, RNA binding	GO:0008135	6	0.00289716	1.84693
C3	Molecular function	translation regulator activity	GO:0045182	2	0.00289716	1.84693
C3	Molecular function	nuclease activity	GO:0004518	5	0.00350797	1.63168
C3	Molecular function	transferase activity	GO:0016740	3	0.0056539	1.10218
C3	Molecular function	DNA-binding transcription factor activity	GO:0003700	4	0.0324405	1.19293
C3	Cellular component	nucleus	GO:0005634	6	0	1.676
C3	Cellular component	intracellular anatomical structure	GO:0005622	3	7.91567e-12	1.17729
C3	Cellular component	nucleoplasm	GO:0005654	3	8.21121e-12	3.50971
C3	Cellular component	peroxisome	GO:0005777	7	0.000366567	2.99289
C3	Cellular component	nucleolus	GO:0005730	6	0.00376019	3.64759
C3	Cellular component	nuclear envelope	GO:0005635	5	0.0230194	2.22329
C3	Cellular component	cytoplasm	GO:0005737	3	0.0282499	1.13826
C3	Biological process	nucleobase-containing compound metabolic process	GO:0006139	5	0	1.74384
C3	Biological process	cellular process	GO:0009987	2	1.11022e-16	1.18954
C3	Biological process	cellular protein modification process	GO:0006464	7	5.09277e-08	1.30972
C3	Biological process	transport	GO:0006810	4	0.00019765	1.19236
C3	Biological process	protein metabolic process	GO:0019538	5	0.00133305	1.11524
C3	Biological process	anatomical structure development	GO:0048856	3	0.00163446	2.75631
C3	Biological process	signal transduction	GO:0007165	5	0.00631899	1.27712
C3	Biological process	cellular component organization	GO:0016043	4	0.0141813	1.23493
C3	Biological process	multicellular organism development	GO:0007275	4	0.0229735	2.63102
C3	Biological process	cell communication	GO:0007154	3	0.0251603	1.19786
C3	Biological process	catabolic process	GO:0009056	3	0.0377712	1.22304
C3	Biological process	cell cycle	GO:0007049	3	0.0470213	1.39185
C4	Molecular function	DNA-binding transcription factor activity	GO:0003700	4	6.91194e-10	1.7999
C4	Molecular function	transcription regulator activity	GO:0140110	3	1.56346e-09	1.75085
C4	Molecular function	DNA binding	GO:0003677	5	5.9449e-08	1.34943
C4	Molecular function	kinase activity	GO:0016301	5	5.58392e-05	1.26571
C4	Molecular function	protein binding	GO:0005515	3	0.000510072	1.11585
C4	Molecular function	chromatin binding	GO:0003682	3	0.00171946	1.47084
C4	Molecular function	structural molecule activity	GO:0005198	2	0.00302421	1.3297
C4	Molecular function	translation factor activity, RNA binding	GO:0008135	6	0.00809773	1.89851
C4	Molecular function	translation regulator activity	GO:0045182	2	0.00809773	1.89851
C4	Molecular function	transferase activity	GO:0016740	3	0.012769	1.10814
C4	Molecular function	enzyme regulator activity	GO:0030234	3	0.0354219	1.35028
C4	Molecular function	RNA binding	GO:0003723	5	0.041561	1.21823
C4	Cellular component	nucleus	GO:0005634	6	4.68987e-07	1.40264
C4	Cellular component	intracellular anatomical structure	GO:0005622	3	5.8004e-06	1.13417
C4	Biological process	cellular protein modification process	GO:0006464	7	3.59572e-08	1.34571
C4	Biological process	protein metabolic process	GO:0019538	5	0.000328015	1.14387
C4	Biological process	translation	GO:0006412	8	0.000623946	1.35906
C4	Biological process	signal transduction	GO:0007165	5	0.00204622	1.35329
C4	Biological process	response to abiotic stimulus	GO:0009628	3	0.0025382	2.32281
C4	Biological process	cellular process	GO:0009987	2	0.00681134	1.04881
C4	Biological process	cell communication	GO:0007154	3	0.013636	1.24639
C4	Biological process	regulation of molecular function	GO:0065009	3	0.0326744	1.47779
C5	Molecular function	transcription regulator activity	GO:0140110	3	1.57668e-06	1.65715
C5	Molecular function	DNA-binding transcription factor activity	GO:0003700	4	3.07814e-06	1.66171
C5	Molecular function	DNA binding	GO:0003677	5	6.63969e-06	1.32126
C5	Molecular function	protein binding	GO:0005515	3	2.91016e-05	1.15917
C5	Molecular function	translation factor activity, RNA binding	GO:0008135	6	0.000113416	2.61953
C5	Molecular function	translation regulator activity	GO:0045182	2	0.000113416	2.61953
C5	Molecular function	RNA binding	GO:0003723	5	0.000379158	1.48468
C5	Molecular function	binding	GO:0005488	2	0.00245019	1.03897
C5	Molecular function	nucleic acid binding	GO:0003676	4	0.00444736	1.12049
C5	Molecular function	nuclease activity	GO:0004518	5	0.0493492	1.52806
C5	Cellular component	nucleus	GO:0005634	6	2.22045e-16	1.89232
C5	Cellular component	nucleoplasm	GO:0005654	3	0.00123213	2.62832
C5	Cellular component	intracellular anatomical structure	GO:0005622	3	0.00161513	1.11489
C5	Cellular component	peroxisome	GO:0005777	7	0.00318584	3.51998
C5	Biological process	response to abiotic stimulus	GO:0009628	3	4.81918e-07	3.95061
C5	Biological process	response to stress	GO:0006950	3	0.000425045	1.35417
C5	Biological process	nucleobase-containing compound metabolic process	GO:0006139	5	0.02188	1.20923
C5	Biological process	cellular protein modification process	GO:0006464	7	0.0296786	1.13905
C6	Molecular function	catalytic activity	GO:0003824	2	2.57264e-11	1.20268
C6	Molecular function	hydrolase activity	GO:0016787	3	0.000102085	1.25829
C6	Molecular function	nucleotide binding	GO:0000166	5	0.0144491	1.12143
C6	Molecular function	transferase activity	GO:0016740	3	0.0244606	1.13252
C6	Molecular function	transporter activity	GO:0005215	2	0.0389524	1.22544
C6	Molecular function	kinase activity	GO:0016301	5	0.0471408	1.15893
C6	Molecular function	carbohydrate binding	GO:0030246	3	0.0492355	1.49642
C6	Cellular component	membrane	GO:0016020	3	2.19092e-08	1.28661
C6	Cellular component	mitochondrion	GO:0005739	6	0.0463489	1.72407
C6	Biological process	carbohydrate metabolic process	GO:0005975	4	0.000888965	1.37999
C6	Biological process	response to external stimulus	GO:0009605	3	0.0034018	3.52025
C6	Biological process	DNA metabolic process	GO:0006259	7	0.00735113	1.59633
C6	Biological process	nucleobase-containing compound metabolic process	GO:0006139	5	0.0166551	1.24688
C6	Biological process	transport	GO:0006810	4	0.0461287	1.13045
C7	Molecular function	catalytic activity	GO:0003824	2	4.15346e-12	1.23309
C7	Molecular function	nucleotide binding	GO:0000166	5	4.99934e-08	1.33173
C7	Molecular function	hydrolase activity	GO:0016787	3	7.1191e-07	1.37471
C7	Molecular function	transferase activity	GO:0016740	3	3.81033e-05	1.29759
C7	Molecular function	RNA binding	GO:0003723	5	0.00131985	1.60126
C7	Molecular function	motor activity	GO:0003774	8	0.0070708	2.11625
C7	Cellular component	nucleus	GO:0005634	6	0.003296	1.34693
C7	Cellular component	Golgi apparatus	GO:0005794	6	0.0476491	1.99393
C7	Biological process	nucleobase-containing compound metabolic process	GO:0006139	5	1.39062e-08	1.77008
C7	Biological process	cellular process	GO:0009987	2	0.00146187	1.08656
C7	Biological process	DNA metabolic process	GO:0006259	7	0.00261131	1.79611
C7	Biological process	transport	GO:0006810	4	0.0305368	1.1665
C7	Biological process	lipid metabolic process	GO:0006629	4	0.0407373	1.30735
C8	Molecular function	catalytic activity	GO:0003824	2	1.86878e-05	1.1659
C8	Molecular function	nucleotide binding	GO:0000166	5	0.00176652	1.21247
C8	Molecular function	transferase activity	GO:0016740	3	0.017723	1.18549
C8	Cellular component	Golgi apparatus	GO:0005794	6	0.00193959	3.21268
C8	Cellular component	cytoplasm	GO:0005737	3	0.0117641	1.36472
C8	Biological process	response to chemical	GO:0042221	3	0.00130105	2.55611
C8	Biological process	response to endogenous stimulus	GO:0009719	3	0.00194284	3.95506
C8	Biological process	catabolic process	GO:0009056	3	0.0327381	1.4604
C8	Biological process	metabolic process	GO:0008152	2	0.0399836	1.04865
C9	Molecular function	chromatin binding	GO:0003682	3	0.0029539	1.89246
C9	Molecular function	enzyme regulator activity	GO:0030234	3	0.0245428	1.7722
C9	Molecular function	catalytic activity	GO:0003824	2	0.0496441	1.07101

## Sheet: Table S4
Table S4. Detected DEGs betweeen wild and cultivated peanuts at R5 stage
GeneID	Length	SW-Expression	SC-Expression	log2Ratio(SC/SW)	q-value(Storey et al. 2003)	Up-Down-Regulation(SC/SW)	Cellular Component	Molecular Function	Biological Process	Kegg Orthology	Nr Description	Gene expression Cluster	Lipid metabolism process
Aradu.C22KV	2854	7111.01	5761.18	1.02108	0	Up	NA	GO:0003878//ATP citrate synthase activity;GO:0016829//lyase activity;GO:0048037//cofactor binding;GO:0016874//ligase activity	GO:0008152//metabolic process	K01648//ATP citrate (pro-S)-lyase [EC:2.3.3.8]	gi|951072237|ref|XP_014491600.1|//PREDICTED: ATP-citrate synthase beta chain protein 1 [Vigna radiata var. radiata]	C2	Fatty Acid Elongation
Aradu.CKU4P	472	83.78	21.71	2.66563	2.25509e-18	Up	NA	GO:0003878//ATP citrate synthase activity;GO:0005524//ATP binding	NA	K01648//ATP citrate (pro-S)-lyase [EC:2.3.3.8]	gi|356557084|ref|XP_003546848.1|//PREDICTED: ATP-citrate synthase alpha chain protein 1-like [Glycine max];gi|356525708|ref|XP_003531465.1|//PREDICTED: ATP-citrate synthase alpha chain protein 1-like [Glycine max]	C1	Fatty Acid Elongation
Aradu.J2YIY	1335	676.75	491.64	1.17841	3.91856e-45	Up	GO:0016021//integral component of membrane	GO:0016747//transferase activity, transferring acyl groups other than amino-acyl groups	GO:0006633//fatty acid biosynthetic process	K15397//3-ketoacyl-CoA synthase [EC:2.3.1.199]	gi|734361731|gb|KHN15705.1|//3-ketoacyl-CoA synthase 6 [Glycine soja]	C2	Fatty Acid Elongation
Aradu.UM03P	1254	627.92	415.43	1.31336	1.9807e-49	Up	GO:0016021//integral component of membrane	GO:0016491//oxidoreductase activity	GO:0055114//oxidation-reduction process	K10251//17beta-estradiol 17-dehydrogenase / very-long-chain 3-oxoacyl-CoA reductase [EC:1.1.1.62 1.1.1.330]	gi|734383767|gb|KHN24111.1|//Inactive hydroxysteroid dehydrogenase-like protein 1 [Glycine soja]	C1	Fatty Acid Elongation
Aradu.VA2XQ	2252	1441.99	592.9	1.99959	1.07984e-200	Up	NA	GO:0003878//ATP citrate synthase activity;GO:0016829//lyase activity;GO:0048037//cofactor binding	GO:0008152//metabolic process	K01648//ATP citrate (pro-S)-lyase [EC:2.3.3.8]	gi|356521764|ref|XP_003529521.1|//PREDICTED: ATP-citrate synthase beta chain protein 2-like [Glycine max]	C2	Fatty Acid Elongation
Araip.7Q0G8	2193	215.2	110.42	1.68006	1.76824e-25	Up	GO:0016020//membrane;GO:0016021//integral component of membrane	GO:0016746//transferase activity, transferring acyl groups	GO:0008152//metabolic process	K15397//3-ketoacyl-CoA synthase [EC:2.3.1.199];K08678//UDP-glucuronate decarboxylase [EC:4.1.1.35]	gi|502150952|ref|XP_004508205.1|//PREDICTED: UDP-glucuronic acid decarboxylase 2-like [Cicer arietinum];gi|947062809|gb|KRH12070.1|//hypothetical protein GLYMA_15G149400 [Glycine max]	C7	Fatty Acid Elongation
Araip.B5FF8	1036	380.22	307.46	1.02382	2.35623e-21	Up	GO:0016021//integral component of membrane	GO:0016747//transferase activity, transferring acyl groups other than amino-acyl groups	GO:0006633//fatty acid biosynthetic process	K15397//3-ketoacyl-CoA synthase [EC:2.3.1.199]	gi|743885290|ref|XP_011037520.1|//PREDICTED: 3-ketoacyl-CoA synthase 4-like [Populus euphratica]	C2	Fatty Acid Elongation
Araip.B7MLT	1981	7771.41	26816.8	-1.0695	0	Down	GO:0016021//integral component of membrane	GO:0016747//transferase activity, transferring acyl groups other than amino-acyl groups	GO:0006633//fatty acid biosynthetic process	K15397//3-ketoacyl-CoA synthase [EC:2.3.1.199]	gi|356535335|ref|XP_003536202.1|//PREDICTED: 3-ketoacyl-CoA synthase 11 [Glycine max]	C4	Fatty Acid Elongation
Araip.ND08G	2071	439.7	351.12	1.04194	5.08606e-25	Up	GO:0016021//integral component of membrane	GO:0016747//transferase activity, transferring acyl groups other than amino-acyl groups	GO:0006633//fatty acid biosynthetic process	K15397//3-ketoacyl-CoA synthase [EC:2.3.1.199]	gi|357472603|ref|XP_003606586.1|//3-ketoacyl-CoA synthase-like protein [Medicago truncatula]	C2	Fatty Acid Elongation
Araip.PG63K	2702	10701	8650.82	1.02422	0	Up	NA	GO:0003878//ATP citrate synthase activity;GO:0016829//lyase activity;GO:0048037//cofactor binding;GO:0016874//ligase activity	GO:0008152//metabolic process	K01648//ATP citrate (pro-S)-lyase [EC:2.3.3.8]	gi|951072237|ref|XP_014491600.1|//PREDICTED: ATP-citrate synthase beta chain protein 1 [Vigna radiata var. radiata]	C2	Fatty Acid Elongation
Araip.V84R1	1834	7992.84	6334.16	1.05294	0	Up	NA	GO:0003878//ATP citrate synthase activity;GO:0005524//ATP binding	NA	K01648//ATP citrate (pro-S)-lyase [EC:2.3.3.8]	gi|15919089|emb|CAC86996.1|//ATP citrate lyase b-subunit [Lupinus albus]	C2	Fatty Acid Elongation
Aradu.35TX9	1763	1552.25	1158.06	1.14004	1.06117e-95	Up	GO:0009507//chloroplast	GO:0046872//metal ion binding;GO:0051539//4 iron, 4 sulfur cluster binding;GO:0016992//lipoate synthase activity	GO:0009107//lipoate biosynthetic process;GO:0009249//protein lipoylation	K03644//lipoyl synthase [EC:2.8.1.8]	gi|951019723|ref|XP_014512209.1|//PREDICTED: lipoyl synthase, chloroplastic [Vigna radiata var. radiata];gi|502169940|ref|XP_004514720.1|//PREDICTED: lipoyl synthase, chloroplastic [Cicer arietinum]	C2	Fatty Acid Synthesis
Aradu.CG4KR	1606	12403.8	10027	1.02427	0	Up	GO:0044444//cytoplasmic part	NA	NA	K02160//acetyl-CoA carboxylase biotin carboxyl carrier protein	gi|226425223|gb|ACO53611.1|//biotin carboxyl carrier protein 2-1 [Arachis hypogaea];gi|226425229|gb|ACO53614.1|//biotin carboxyl carrier protein 2-4 [Arachis hypogaea]	C6	Fatty Acid Synthesis
Aradu.CP1HR	1028	212.88	144.93	1.27207	2.31829e-17	Up	GO:0009536//plastid	NA	NA	K02160//acetyl-CoA carboxylase biotin carboxyl carrier protein	gi|255547536|ref|XP_002514825.1|//PREDICTED: biotin carboxyl carrier protein of acetyl-CoA carboxylase 1, chloroplastic isoform X1 [Ricinus communis]	C1	Fatty Acid Synthesis
Aradu.D7GNY	1747	460.8	366.32	1.04842	2.29802e-26	Up	GO:0009507//chloroplast	GO:0003824//catalytic activity;GO:0016874//ligase activity	GO:0008152//metabolic process	K01897//long-chain acyl-CoA synthetase [EC:6.2.1.3]	gi|502135825|ref|XP_004502465.1|//PREDICTED: long chain acyl-CoA synthetase 9, chloroplastic-like [Cicer arietinum]	C2	Fatty Acid Synthesis
Aradu.ET2TE	2297	10915.5	8420.17	1.09184	0	Up	GO:0009507//chloroplast	GO:0003989//acetyl-CoA carboxylase activity;GO:0004075//biotin carboxylase activity;GO:0046872//metal ion binding;GO:0005524//ATP binding	GO:2001295//malonyl-CoA biosynthetic process;GO:0006633//fatty acid biosynthetic process	K01961//acetyl-CoA carboxylase, biotin carboxylase subunit [EC:6.4.1.2 6.3.4.14]	gi|268527761|gb|ACZ06066.1|//biotin carboxylase [Arachis hypogaea]	C1	Fatty Acid Synthesis
Aradu.HW77V	2165	21416.8	16898.1	1.05927	0	Up	GO:0005623//cell	GO:0004148//dihydrolipoyl dehydrogenase activity;GO:0050660//flavin adenine dinucleotide binding	GO:0055114//oxidation-reduction process;GO:0045454//cell redox homeostasis	K00382//dihydrolipoamide dehydrogenase [EC:1.8.1.4]	gi|955332298|ref|XP_014633696.1|//PREDICTED: dihydrolipoyl dehydrogenase 2, chloroplastic-like isoform X1 [Glycine max]	C1	Fatty Acid Synthesis
Aradu.JB1F3	1783	7404.02	5900.13	1.04495	0	Up	GO:0043229//intracellular organelle;GO:0044444//cytoplasmic part	GO:0016740//transferase activity	NA	K00627//pyruvate dehydrogenase E2 component (dihydrolipoamide acetyltransferase) [EC:2.3.1.12]	gi|951015379|ref|XP_014510829.1|//PREDICTED: dihydrolipoyllysine-residue acetyltransferase component 5 of pyruvate dehydrogenase complex, chloroplastic [Vigna radiata var. radiata]	C1	Fatty Acid Synthesis
Aradu.N2G7A	1956	7333.5	5366.79	1.16783	0	Up	NA	GO:0004739//pyruvate dehydrogenase (acetyl-transferring) activity	GO:0055114//oxidation-reduction process	K00162//pyruvate dehydrogenase E1 component beta subunit [EC:1.2.4.1]	gi|802596207|ref|XP_012072118.1|//PREDICTED: pyruvate dehydrogenase E1 component subunit beta-3, chloroplastic [Jatropha curcas]	C2	Fatty Acid Synthesis
Aradu.RSF6Z	1346	10772.3	8744.25	1.01831	0	Up	GO:0044434//chloroplast part	GO:0016746//transferase activity, transferring acyl groups	NA	K00627//pyruvate dehydrogenase E2 component (dihydrolipoamide acetyltransferase) [EC:2.3.1.12]	gi|951029944|ref|XP_014514780.1|//PREDICTED: dihydrolipoyllysine-residue acetyltransferase component 4 of pyruvate dehydrogenase complex, chloroplastic [Vigna radiata var. radiata]	C1	Fatty Acid Synthesis
Aradu.W93K3	1066	504.91	227.94	1.86476	1.7901e-65	Up	NA	GO:0004316//3-oxoacyl-[acyl-carrier-protein] reductase (NADPH) activity;GO:0051287//NAD binding	GO:0006633//fatty acid biosynthetic process;GO:0055114//oxidation-reduction process	K00059//3-oxoacyl-[acyl-carrier protein] reductase [EC:1.1.1.100]	gi|210110749|gb|ACJ07146.1|//beta-ketoacyl-ACP reductase 1-3 [Arachis hypogaea]	C7	Fatty Acid Synthesis
Aradu.ZF3WE	2466	18857.2	14917.6	1.05549	0	Up	GO:0009507//chloroplast	GO:0003989//acetyl-CoA carboxylase activity;GO:0004075//biotin carboxylase activity;GO:0046872//metal ion binding;GO:0005524//ATP binding	GO:2001295//malonyl-CoA biosynthetic process;GO:0006633//fatty acid biosynthetic process	K01961//acetyl-CoA carboxylase, biotin carboxylase subunit [EC:6.4.1.2 6.3.4.14]	gi|226425233|gb|ACO53616.1|//biotin carboxylase 1 [Arachis hypogaea]	C1	Fatty Acid Synthesis
Araip.2MA0U	2271	20227.4	15955.6	1.05963	0	Up	NA	GO:0004316//3-oxoacyl-[acyl-carrier-protein] reductase (NADPH) activity;GO:0051287//NAD binding	GO:0006633//fatty acid biosynthetic process;GO:0055114//oxidation-reduction process	K00059//3-oxoacyl-[acyl-carrier protein] reductase [EC:1.1.1.100]	gi|210110749|gb|ACJ07146.1|//beta-ketoacyl-ACP reductase 1-3 [Arachis hypogaea]	C1	Fatty Acid Synthesis
Araip.55WJR	1955	6675.98	5303.87	1.04932	0	Up	GO:0043229//intracellular organelle;GO:0044444//cytoplasmic part	GO:0016746//transferase activity, transferring acyl groups;GO:0016740//transferase activity	GO:0008152//metabolic process	K00627//pyruvate dehydrogenase E2 component (dihydrolipoamide acetyltransferase) [EC:2.3.1.12]	gi|951015379|ref|XP_014510829.1|//PREDICTED: dihydrolipoyllysine-residue acetyltransferase component 5 of pyruvate dehydrogenase complex, chloroplastic [Vigna radiata var. radiata];gi|356576165|ref|XP_003556204.1|//PREDICTED: dihydrolipoyllysine-residue acetyltransferase component 5 of pyruvate dehydrogenase complex, chloroplastic [Glycine max]	C1	Fatty Acid Synthesis
Araip.5D5W5	1548	10107.7	7026.75	1.24191	0	Up	GO:0044434//chloroplast part	GO:0016746//transferase activity, transferring acyl groups	NA	K00627//pyruvate dehydrogenase E2 component (dihydrolipoamide acetyltransferase) [EC:2.3.1.12]	gi|356498274|ref|XP_003517978.1|//PREDICTED: dihydrolipoyllysine-residue acetyltransferase component 4 of pyruvate dehydrogenase complex, chloroplastic-like [Glycine max]	C1	Fatty Acid Synthesis
Araip.5F3C7	1224	1678.74	1360.89	1.02022	1.31753e-86	Up	GO:0009507//chloroplast	GO:0004315//3-oxoacyl-[acyl-carrier-protein] synthase activity;GO:0033818//beta-ketoacyl-acyl-carrier-protein synthase III activity	GO:0006633//fatty acid biosynthetic process	K00648//3-oxoacyl-[acyl-carrier-protein] synthase III [EC:2.3.1.180]	gi|356532179|ref|XP_003534651.1|//PREDICTED: 3-oxoacyl-[acyl-carrier-protein] synthase 3 A, chloroplastic-like [Glycine max]	C2	Fatty Acid Synthesis
Araip.7H2NS	3526	27693.3	22751.7	1.00095	0	Up	NA	GO:0016874//ligase activity	NA	K01962//acetyl-CoA carboxylase carboxyl transferase subunit alpha [EC:6.4.1.2]	gi|226425243|gb|ACO53621.1|//alpha-carboxyltransferase 2 [Arachis hypogaea]	C2	Fatty Acid Synthesis
Araip.B7VJF	2321	25930.3	19008.9	1.16535	0	Up	NA	GO:0004315//3-oxoacyl-[acyl-carrier-protein] synthase activity;GO:0016747//transferase activity, transferring acyl groups other than amino-acyl groups	GO:0006633//fatty acid biosynthetic process	K09458//3-oxoacyl-[acyl-carrier-protein] synthase II [EC:2.3.1.179]	gi|210110274|gb|ACJ07140.1|//beta-ketoacyl-ACP synthase I-1 [Arachis hypogaea];gi|502141888|ref|XP_004504688.1|//PREDICTED: 3-oxoacyl-[acyl-carrier-protein] synthase I, chloroplastic [Cicer arietinum]	C1	Fatty Acid Synthesis
Araip.I6HDR	1018	174	46	2.63677	1.60337e-35	Up	GO:0009536//plastid	NA	NA	K02160//acetyl-CoA carboxylase biotin carboxyl carrier protein	gi|255547536|ref|XP_002514825.1|//PREDICTED: biotin carboxyl carrier protein of acetyl-CoA carboxylase 1, chloroplastic isoform X1 [Ricinus communis]	C2	Fatty Acid Synthesis
Araip.K6ZMV	2605	28310.2	19331.9	1.26773	0	Up	GO:0005623//cell	GO:0004148//dihydrolipoyl dehydrogenase activity;GO:0050660//flavin adenine dinucleotide binding	GO:0055114//oxidation-reduction process;GO:0045454//cell redox homeostasis	K00382//dihydrolipoamide dehydrogenase [EC:1.8.1.4]	gi|734318106|gb|KHN02909.1|//Dihydrolipoyl dehydrogenase [Glycine soja];gi|571467663|ref|XP_006584005.1|//PREDICTED: dihydrolipoyl dehydrogenase 2, chloroplastic-like isoform X3 [Glycine max]	C2	Fatty Acid Synthesis
Araip.KVI16	2635	12046.5	7822.83	1.34024	0	Up	GO:0009507//chloroplast	GO:0003989//acetyl-CoA carboxylase activity;GO:0004075//biotin carboxylase activity;GO:0046872//metal ion binding;GO:0005524//ATP binding	GO:2001295//malonyl-CoA biosynthetic process;GO:0006633//fatty acid biosynthetic process	K01961//acetyl-CoA carboxylase, biotin carboxylase subunit [EC:6.4.1.2 6.3.4.14]	gi|268527761|gb|ACZ06066.1|//biotin carboxylase [Arachis hypogaea]	C2	Fatty Acid Synthesis
Araip.L85CE	2331	926.2	729.68	1.06145	7.36454e-52	Up	GO:0016020//membrane;GO:0009941//chloroplast envelope	GO:0004467//long-chain fatty acid-CoA ligase activity	GO:0001676//long-chain fatty acid metabolic process	K01897//long-chain acyl-CoA synthetase [EC:6.2.1.3]	gi|502135825|ref|XP_004502465.1|//PREDICTED: long chain acyl-CoA synthetase 9, chloroplastic-like [Cicer arietinum]	C1	Fatty Acid Synthesis
Araip.LLR5T	1526	4523.48	2842.17	1.38783	0	Up	GO:0044444//cytoplasmic part	NA	NA	K02160//acetyl-CoA carboxylase biotin carboxyl carrier protein	gi|351721795|ref|NP_001235174.1|//biotin carboxyl carrier protein subunit [Glycine max]	C1	Fatty Acid Synthesis
Araip.PP85N	1761	2059.75	1595.94	1.08545	7.64501e-117	Up	GO:0009507//chloroplast	GO:0046872//metal ion binding;GO:0051539//4 iron, 4 sulfur cluster binding;GO:0016992//lipoate synthase activity	GO:0009107//lipoate biosynthetic process;GO:0009249//protein lipoylation	K03644//lipoyl synthase [EC:2.8.1.8]	gi|951019723|ref|XP_014512209.1|//PREDICTED: lipoyl synthase, chloroplastic [Vigna radiata var. radiata];gi|502169940|ref|XP_004514720.1|//PREDICTED: lipoyl synthase, chloroplastic [Cicer arietinum]	C2	Fatty Acid Synthesis
Aradu.DKV4A	1991	1432.52	1166.6	1.01363	1.87868e-73	Up	GO:0016020//membrane;GO:0009507//chloroplast;GO:0031969//chloroplast membrane	GO:0016758//transferase activity, transferring hexosyl groups;GO:0046509//1,2-diacylglycerol 3-beta-galactosyltransferase activity	GO:0009247//glycolipid biosynthetic process	K03715//1,2-diacylglycerol 3-beta-galactosyltransferase [EC:2.4.1.46]	gi|351720726|ref|NP_001236930.1|//probable monogalactosyldiacylglycerol synthase, chloroplastic [Glycine max];gi|502125155|ref|XP_004498820.1|//PREDICTED: probable monogalactosyldiacylglycerol synthase, chloroplastic [Cicer arietinum];gi|218202169|gb|EEC84596.1|//hypothetical protein OsI_31415 [Oryza sativa Indica Group]	C2	Galactolipid and Sulfolipid Synthesis
Aradu.DL5JW	2213	2493.43	1505.09	1.44567	1.36799e-219	Up	NA	GO:0016740//transferase activity	NA	K06119//sulfoquinovosyltransferase [EC:2.4.1.-]	gi|356496170|ref|XP_003516943.1|//PREDICTED: sulfoquinovosyl transferase SQD2 [Glycine max]	C2	Galactolipid and Sulfolipid Synthesis
Aradu.V9U81	2673	10239.8	37823.9	-1.16773	0	Down	GO:0043661//peribacteroid membrane;GO:0009707//chloroplast outer membrane	GO:0046481//digalactosyldiacylglycerol synthase activity	GO:0009877//nodulation	K09480//digalactosyldiacylglycerol synthase [EC:2.4.1.241]	gi|502112144|ref|XP_004494249.1|//PREDICTED: digalactosyldiacylglycerol synthase 1, chloroplastic [Cicer arietinum];gi|354809602|gb|AER42341.1|//digalactosyldiacylglycerol synthase 1 [Arachis hypogaea]	C5	Galactolipid and Sulfolipid Synthesis
Araip.2C9XR	2017	5167.57	3359.91	1.33845	0	Up	NA	GO:0016740//transferase activity	NA	K06119//sulfoquinovosyltransferase [EC:2.4.1.-]	gi|356496170|ref|XP_003516943.1|//PREDICTED: sulfoquinovosyl transferase SQD2 [Glycine max]	C2	Galactolipid and Sulfolipid Synthesis
Araip.6IK4X	1901	1622.42	1210.21	1.14028	5.77741e-100	Up	NA	GO:0016758//transferase activity, transferring hexosyl groups	GO:0009247//glycolipid biosynthetic process	K03715//1,2-diacylglycerol 3-beta-galactosyltransferase [EC:2.4.1.46]	gi|356546136|ref|XP_003541487.1|//PREDICTED: monogalactosyldiacylglycerol synthase 2, chloroplastic-like [Glycine max]	C2	Galactolipid and Sulfolipid Synthesis
Araip.CGW17	1451	869.97	520.52	1.4584	5.50625e-79	Up	GO:0016021//integral component of membrane;GO:0005789//endoplasmic reticulum membrane	GO:0016717//oxidoreductase activity, acting on paired donors, with oxidation of a pair of donors resulting in the reduction of molecular oxygen to two molecules of water	GO:0006636//unsaturated fatty acid biosynthetic process;GO:0055114//oxidation-reduction process	K10257//acyl-lipid omega-3 desaturase [EC:1.14.19.25 1.14.19.35 1.14.19.36]	gi|502129346|ref|XP_004500272.1|//PREDICTED: omega-3 fatty acid desaturase, endoplasmic reticulum-like [Cicer arietinum]	C2	Galactolipid and Sulfolipid Synthesis
Aradu.A1Z9G	3042	1370	1096	1.03932	3.32513e-73	Up	GO:0016020//membrane;GO:0016021//integral component of membrane	GO:0004306//ethanolamine-phosphate cytidylyltransferase activity;GO:0016779//nucleotidyltransferase activity;GO:0016740//transferase activity;GO:0003824//catalytic activity	GO:0009058//biosynthetic process	K00967//ethanolamine-phosphate cytidylyltransferase [EC:2.7.7.14]	gi|488461498|emb|CCW28789.1|//putative cytidylyltransferase [Arachis duranensis];gi|224090479|ref|XP_002308992.1|//hypothetical protein POPTR_0006s07030g [Populus trichocarpa]	C7	Phospholipid Synthesis
Aradu.TB51Z	1770	1277.82	582.92	1.8497	1.04361e-160	Up	GO:0016021//integral component of membrane	GO:0016780//phosphotransferase activity, for other substituted phosphate groups	GO:0008654//phospholipid biosynthetic process	K00993//ethanolaminephosphotransferase [EC:2.7.8.1]	gi|530088|gb|AAA67719.1|//aminoalcoholphosphotransferase [Glycine max]	C2	Phospholipid Synthesis
Aradu.XL4N2	2095	1712.07	1117.53	1.33282	4.43445e-134	Up	GO:0005737//cytoplasm	GO:0000234//phosphoethanolamine N-methyltransferase activity	GO:0032259//methylation;GO:0006656//phosphatidylcholine biosynthetic process	K05929//phosphoethanolamine N-methyltransferase [EC:2.1.1.103]	gi|571465745|ref|XP_003528975.2|//PREDICTED: phosphoethanolamine N-methyltransferase-like [Glycine max]	C2	Phospholipid Synthesis
Araip.6C4D5	1908	241.6	192.45	1.04552	9.53804e-15	Up	GO:0009331//glycerol-3-phosphate dehydrogenase complex	GO:0051287//NAD binding;GO:0004367//glycerol-3-phosphate dehydrogenase [NAD+] activity	GO:0046168//glycerol-3-phosphate catabolic process;GO:0005975//carbohydrate metabolic process;GO:0055114//oxidation-reduction process	K00006//glycerol-3-phosphate dehydrogenase (NAD+) [EC:1.1.1.8]	gi|951056771|ref|XP_014521841.1|//PREDICTED: glycerol-3-phosphate dehydrogenase [NAD(+)] 2, chloroplastic [Vigna radiata var. radiata]	C2	Phospholipid Synthesis
Araip.LBY97	823	26.72	88.03	-1.00269	0.00013897	Down	GO:0016020//membrane;GO:0016021//integral component of membrane	GO:0005524//ATP binding;GO:0005509//calcium ion binding;GO:0004672//protein kinase activity;GO:0004609//phosphatidylserine decarboxylase activity	GO:0006646//phosphatidylethanolamine biosynthetic process;GO:0016540//protein autoprocessing;GO:0006468//protein phosphorylation	K00924;K01613//phosphatidylserine decarboxylase [EC:4.1.1.65]	gi|502077078|ref|XP_004485545.1|//PREDICTED: phosphatidylserine decarboxylase proenzyme 2-like isoform X1 [Cicer arietinum];gi|955309066|ref|XP_003518489.3|//PREDICTED: leucine-rich repeat receptor-like serine/threonine-protein kinase BAM3 [Glycine max];gi|734416491|gb|KHN38370.1|//Leucine-rich repeat receptor-like serine/threonine-protein kinase BAM3 [Glycine soja]	C5	Phospholipid Synthesis
Araip.VD3IG	1981	2236.93	1185.47	1.63345	1.65742e-235	Up	GO:0005737//cytoplasm	GO:0000234//phosphoethanolamine N-methyltransferase activity	GO:0032259//methylation;GO:0006656//phosphatidylcholine biosynthetic process	K05929//phosphoethanolamine N-methyltransferase [EC:2.1.1.103]	gi|571465745|ref|XP_003528975.2|//PREDICTED: phosphoethanolamine N-methyltransferase-like [Glycine max]	C2	Phospholipid Synthesis
Aradu.2PT1E	2160	524.66	330.11	1.38582	4.86098e-45	Up	GO:0016021//integral component of membrane	GO:0008120//ceramide glucosyltransferase activity	GO:0006679//glucosylceramide biosynthetic process	NA	gi|356523749|ref|XP_003530497.1|//PREDICTED: uncharacterized protein LOC100817409 [Glycine max]	C2	Sphingolipid Synthesis
Aradu.A0MU0	1254	1899.89	1205.61	1.37354	1.8169e-155	Up	GO:0016021//integral component of membrane	GO:0016491//oxidoreductase activity	GO:0055114//oxidation-reduction process;GO:0006629//lipid metabolic process	K13076//Delta8-fatty-acid desaturase [EC:1.14.19.4]	gi|269854059|gb|ACZ51243.1|//sphingolipid delta-8 desaturase [Arachis hypogaea]	C2	Sphingolipid Synthesis
Aradu.NP2NU	1523	1521.77	1076.11	1.21731	5.83792e-104	Up	GO:0016021//integral component of membrane	GO:0016491//oxidoreductase activity	GO:0055114//oxidation-reduction process	K04708//3-dehydrosphinganine reductase [EC:1.1.1.102]	gi|593694462|ref|XP_007147752.1|//hypothetical protein PHAVU_006G152000g [Phaseolus vulgaris]	C2	Sphingolipid Synthesis
Aradu.T9YFU	1770	1870.33	1178.34	1.38392	8.03211e-155	Up	GO:0005783//endoplasmic reticulum;GO:0005794//Golgi apparatus;GO:0016021//integral component of membrane;GO:0005886//plasma membrane	GO:0050291//sphingosine N-acyltransferase activity	GO:0002238//response to molecule of fungal origin;GO:0042759//long-chain fatty acid biosynthetic process;GO:0046513//ceramide biosynthetic process	K04710//ceramide synthetase [EC:2.3.1.24]	gi|828319994|ref|XP_012572598.1|//PREDICTED: LAG1 longevity assurance homolog 2 isoform X2 [Cicer arietinum];gi|571467234|ref|XP_006583879.1|//PREDICTED: LAG1 longevity assurance homolog 2-like [Glycine max]	C2	Sphingolipid Synthesis
Araip.3C7MV	1347	4165.11	2195.39	1.64126	0	Up	GO:0016021//integral component of membrane	GO:0016491//oxidoreductase activity	GO:0055114//oxidation-reduction process;GO:0006629//lipid metabolic process	K13076//Delta8-fatty-acid desaturase [EC:1.14.19.4]	gi|269854059|gb|ACZ51243.1|//sphingolipid delta-8 desaturase [Arachis hypogaea]	C2	Sphingolipid Synthesis
Araip.678U4	1784	1869.67	1169.66	1.39408	1.7943e-156	Up	GO:0005783//endoplasmic reticulum;GO:0005794//Golgi apparatus;GO:0016021//integral component of membrane;GO:0005886//plasma membrane	GO:0050291//sphingosine N-acyltransferase activity	GO:0002238//response to molecule of fungal origin;GO:0042759//long-chain fatty acid biosynthetic process;GO:0046513//ceramide biosynthetic process	K04710//ceramide synthetase [EC:2.3.1.24]	gi|947122935|gb|KRH71141.1|//hypothetical protein GLYMA_02G132400 [Glycine max]	C2	Sphingolipid Synthesis
Araip.953FR	2181	689.34	487.89	1.21605	3.57573e-48	Up	GO:0016021//integral component of membrane	GO:0008120//ceramide glucosyltransferase activity	GO:0006679//glucosylceramide biosynthetic process	NA	gi|502138662|ref|XP_004503487.1|//PREDICTED: uncharacterized protein LOC101512425 [Cicer arietinum];gi|356523749|ref|XP_003530497.1|//PREDICTED: uncharacterized protein LOC100817409 [Glycine max]	C2	Sphingolipid Synthesis
Araip.L2A6C	1975	649.68	402.79	1.40709	1.64559e-56	Up	GO:0005886//plasma membrane	GO:0017050//D-erythro-sphingosine kinase activity;GO:0016301//kinase activity	GO:0016310//phosphorylation;GO:0030148//sphingolipid biosynthetic process	K04715//ceramide kinase [EC:2.7.1.138]	gi|950932638|ref|XP_014510268.1|//PREDICTED: sphingoid long-chain bases kinase 1 [Vigna radiata var. radiata];gi|593700887|ref|XP_007150861.1|//hypothetical protein PHAVU_004G000500g [Phaseolus vulgaris]	C2	Sphingolipid Synthesis
Araip.NUL7W	1393	1023.84	838.02	1.00632	1.70965e-52	Up	GO:0016021//integral component of membrane;GO:0005789//endoplasmic reticulum membrane	GO:0047560//3-dehydrosphinganine reductase activity;GO:0016491//oxidoreductase activity	GO:0030148//sphingolipid biosynthetic process;GO:0055114//oxidation-reduction process	K04708//3-dehydrosphinganine reductase [EC:1.1.1.102]	gi|743879638|ref|XP_011035996.1|//PREDICTED: 3-dehydrosphinganine reductase TSC10A-like [Populus euphratica];gi|593694462|ref|XP_007147752.1|//hypothetical protein PHAVU_006G152000g [Phaseolus vulgaris];gi|922388466|ref|XP_013462763.1|//NAD(P)-binding rossmann-fold protein [Medicago truncatula]	C1	Sphingolipid Synthesis
Aradu.EI4LZ	906	17	176	-2.65458	8.26483e-23	Down	GO:0016021//integral component of membrane	GO:0016298//lipase activity;GO:0008374//O-acyltransferase activity	GO:0006629//lipid metabolic process	K00679//phospholipid:diacylglycerol acyltransferase [EC:2.3.1.158]	gi|567863452|ref|XP_006424380.1|//hypothetical protein CICLE_v10027727mg [Citrus clementina];gi|657986669|ref|XP_008385470.1|//PREDICTED: putative phospholipid:diacylglycerol acyltransferase 2 [Malus domestica]	C6	TAG Synthesis
Aradu.ES9F5	2249	1795.13	1239.9	1.25125	1.46034e-127	Up	GO:0009331//glycerol-3-phosphate dehydrogenase complex;GO:0005829//cytosol	GO:0051287//NAD binding;GO:0004367//glycerol-3-phosphate dehydrogenase [NAD+] activity	GO:0046168//glycerol-3-phosphate catabolic process;GO:0005975//carbohydrate metabolic process;GO:0055114//oxidation-reduction process	K00006//glycerol-3-phosphate dehydrogenase (NAD+) [EC:1.1.1.8]	gi|955311910|ref|XP_014629229.1|//PREDICTED: glycerol-3-phosphate dehydrogenase [NAD(+)] GPDHC1, cytosolic [Glycine max]	C2	TAG Synthesis
Aradu.NI3N5	2565	467.1	369.23	1.0566	5.19222e-27	Up	NA	GO:0016787//hydrolase activity	NA	K15728//phosphatidate phosphatase LPIN [EC:3.1.3.4]	gi|357437883|ref|XP_003589217.1|//phosphatidic acid phosphohydrolase [Medicago truncatula]	C7	TAG Synthesis
Araip.2FR4G	2237	626.76	440.41	1.22645	1.4748e-44	Up	NA	GO:0016301//kinase activity;GO:0004103//choline kinase activity	GO:0016310//phosphorylation;GO:0006657//CDP-choline pathway	K14156//choline/ethanolamine kinase [EC:2.7.1.32 2.7.1.82]	gi|593703080|ref|XP_007151943.1|//hypothetical protein PHAVU_004G089000g [Phaseolus vulgaris]	C7	TAG Synthesis
Araip.8M2BC	547	43.3	157.67	-1.14708	7.1061e-08	Down	GO:0016021//integral component of membrane	GO:0016746//transferase activity, transferring acyl groups;GO:0008374//O-acyltransferase activity	GO:0006629//lipid metabolic process	K00679//phospholipid:diacylglycerol acyltransferase [EC:2.3.1.158]	gi|225442172|ref|XP_002275795.1|//PREDICTED: phospholipid:diacylglycerol acyltransferase 1 [Vitis vinifera];gi|734334934|gb|KHN07921.1|//Phospholipid:diacylglycerol acyltransferase 1 [Glycine soja]	C8	TAG Synthesis
Araip.D6HPL	1553	113724	75245	1.31326	0	Up	GO:0016021//integral component of membrane;GO:0005789//endoplasmic reticulum membrane	GO:0016720//delta12-fatty acid dehydrogenase activity;GO:0016717//oxidoreductase activity, acting on paired donors, with oxidation of a pair of donors resulting in the reduction of molecular oxygen to two molecules of water	GO:0006636//unsaturated fatty acid biosynthetic process;GO:0055114//oxidation-reduction process	K10256//omega-6 fatty acid desaturase / acyl-lipid omega-6 desaturase (Delta-12 desaturase) [EC:1.14.19.6 1.14.19.22]	gi|145280641|gb|ABP49577.1|//oleate desaturase [Caragana korshinskii];gi|268527773|gb|ACZ06072.1|//microsomal omega-6 fatty acid desaturase [Arachis hypogaea]	C1	TAG Synthesis
Araip.WU7M8	1395	1153.87	944.1	1.00686	6.08298e-59	Up	GO:0005783//endoplasmic reticulum;GO:0016021//integral component of membrane;GO:0005886//plasma membrane	GO:0004366//glycerol-3-phosphate O-acyltransferase activity;GO:0016746//transferase activity, transferring acyl groups	GO:0008152//metabolic process	K13506//glycerol-3-phosphate O-acyltransferase 3/4 [EC:2.3.1.15]	gi|645260677|ref|XP_008235938.1|//PREDICTED: LOW QUALITY PROTEIN: glycerol-3-phosphate acyltransferase 3 [Prunus mume];gi|593791734|ref|XP_007158906.1|//hypothetical protein PHAVU_002G191600g [Phaseolus vulgaris];gi|502085496|ref|XP_004487931.1|//PREDICTED: glycerol-3-phosphate acyltransferase 3-like [Cicer arietinum]	C7	TAG Synthesis
Aradu.4P8SQ	1320	67.91	417.92	-1.90414	6.39971e-35	Down	GO:0016021//integral component of membrane	GO:0016705//oxidoreductase activity, acting on paired donors, with incorporation or reduction of molecular oxygen;GO:0020037//heme binding;GO:0005506//iron ion binding;GO:0004497//monooxygenase activity	GO:0055114//oxidation-reduction process	K15402//fatty acid omega-hydroxylase [EC:1.14.-.-];K15405//midchain alkane hydroxylase	gi|356573353|ref|XP_003554826.1|//PREDICTED: alkane hydroxylase MAH1-like [Glycine max]	C5	Wax Synthesis
Araip.8P0DM	2680	1483.48	6288.65	-1.36638	0	Down	GO:0016020//membrane	GO:0016740//transferase activity	NA	K04733//interleukin-1 receptor-associated kinase 4 [EC:2.7.11.1];K11323//histone arginine demethylase JMJD6 [EC:1.14.11.-]	gi|955366315|ref|XP_014622953.1|//PREDICTED: acyl-CoA--sterol O-acyltransferase 1-like [Glycine max]	C5	Wax Synthesis
Araip.M0N7G	1622	184.57	138.08	1.13605	3.79807e-13	Up	GO:0016021//integral component of membrane;GO:0005886//plasma membrane	GO:0004144//diacylglycerol O-acyltransferase activity;GO:0047196//long-chain-alcohol O-fatty-acyltransferase activity	GO:0019432//triglyceride biosynthetic process	K15406//wax-ester synthase / diacylglycerol O-acyltransferase [EC:2.3.1.75 2.3.1.20]	gi|955341948|ref|XP_014617773.1|//PREDICTED: O-acyltransferase WSD1 isoform X2 [Glycine max]	C6	Wax Synthesis
Araip.X3RSR	1788	113.61	593.18	-1.66699	7.3981e-41	Down	GO:0043231//intracellular membrane-bounded organelle	GO:0080019//fatty-acyl-CoA reductase (alcohol-forming) activity	GO:0035336//long-chain fatty-acyl-CoA metabolic process;GO:0055114//oxidation-reduction process;GO:0010345//suberin biosynthetic process	K13356//alcohol-forming fatty acyl-CoA reductase [EC:1.2.1.84]	gi|356550111|ref|XP_003543433.1|//PREDICTED: alcohol-forming fatty acyl-CoA reductase-like [Glycine max]	C8	Wax Synthesis
Araip.DYI0V	1711	0	139.38	-7.40549	1.06669e-26	Down	GO:0016021//integral component of membrane	GO:0016747//transferase activity, transferring acyl groups other than amino-acyl groups	GO:0008152//metabolic process	K07513//acetyl-CoA acyltransferase 1 [EC:2.3.1.16]	gi|823125529|ref|XP_012484675.1|//PREDICTED: 3-ketoacyl-CoA thiolase 2, peroxisomal-like [Gossypium raimondii];gi|698582381|ref|XP_009777809.1|//PREDICTED: uncharacterized protein LOC104227286 [Nicotiana sylvestris];gi|728832050|gb|KHG11493.1|//3-ketoacyl-CoA thiolase 2, peroxisomal -like protein [Gossypium arboreum]	C2	β-Oxidation
Araip.H6S1B	2399	15.92	1329.99	-5.66704	3.81354e-253	Down	GO:0016021//integral component of membrane	GO:0005524//ATP binding;GO:0042626//ATPase activity, coupled to transmembrane movement of substances	GO:0055085//transmembrane transport	K15628//ATP-binding cassette, subfamily D (ALD), peroxisomal long-chain fatty acid import protein;K05677//ATP-binding cassette, subfamily D (ALD), member 3	gi|947048060|gb|KRG97588.1|//hypothetical protein GLYMA_18G017600 [Glycine max];gi|734400293|gb|KHN31367.1|//ABC transporter D family member 1 [Glycine soja];gi|947111024|gb|KRH59350.1|//hypothetical protein GLYMA_05G178900 [Glycine max]	C8	β-Oxidation
Araip.WUY3S	729	350.08	1319.4	-1.19674	2.15953e-54	Down	NA	GO:0003824//catalytic activity	NA	K18880//very-long-chain (3R)-3-hydroxyacyl-CoA dehydratase [EC:4.2.1.134]	gi|356549379|ref|XP_003543071.1|//PREDICTED: enoyl-CoA delta isomerase 2, peroxisomal-like [Glycine max]	C9	β-Oxidation
Aradu.0124J	1884	500.59	224.29	1.87565	1.98704e-65	Up	NA	NA	NA	K00640//serine O-acetyltransferase [EC:2.3.1.30]	gi|922356378|ref|XP_003614127.2|//plant/T31B5-30 protein [Medicago truncatula]	C2
Aradu.0252U	1549	239.18	859.36	-1.12778	4.39279e-33	Down	NA	NA	NA	K14411//RNA-binding protein Musashi	gi|502119644|ref|XP_004496689.1|//PREDICTED: protein IQ-DOMAIN 1-like [Cicer arietinum]	C9
Aradu.02CFW	2349	437.85	227.66	1.66094	6.81299e-49	Up	NA	GO:0005524//ATP binding;GO:0016308//1-phosphatidylinositol-4-phosphate 5-kinase activity	GO:0046854//phosphatidylinositol phosphorylation	K00889//1-phosphatidylinositol-4-phosphate 5-kinase [EC:2.7.1.68]	gi|571515874|ref|XP_006597318.1|//PREDICTED: phosphatidylinositol 4-phosphate 5-kinase 7 isoform X1 [Glycine max]	C7
Aradu.02I1H	4379	955.81	495.79	1.66438	1.56454e-104	Up	NA	NA	GO:0044763//single-organism cellular process;GO:0009933//meristem structural organization	K14319//Ran GTPase-activating protein 1	gi|571471488|ref|XP_006585323.1|//PREDICTED: protein TONSOKU-like isoform X2 [Glycine max]	C2
Aradu.02IKD	4727	2248.19	1392.83	1.40813	1.40901e-190	Up	GO:0009501//amyloplast	GO:0016040//glutamate synthase (NADH) activity;GO:0010181//FMN binding;GO:0005506//iron ion binding;GO:0050660//flavin adenine dinucleotide binding;GO:0051538//3 iron, 4 sulfur cluster binding	GO:0097054//L-glutamate biosynthetic process;GO:0008652//cellular amino acid biosynthetic process;GO:0055114//oxidation-reduction process;GO:0019676//ammonia assimilation cycle	K00264//glutamate synthase (NADPH/NADH) [EC:1.4.1.13 1.4.1.14]	gi|734438293|gb|KHN49074.1|//Glutamate synthase [NADH], amyloplastic [Glycine soja];gi|356571346|ref|XP_003553839.1|//PREDICTED: glutamate synthase [NADH], amyloplastic isoform X1 [Glycine max]	C2
Aradu.02LQD	897	39.86	142.04	-1.1159	4.68469e-07	Down	NA	NA	NA	K04733//interleukin-1 receptor-associated kinase 4 [EC:2.7.11.1];K03868//RING-box protein 1	gi|922408913|ref|XP_013470383.1|//GRAM domain protein/ABA-responsive-like protein [Medicago truncatula]	C6
Aradu.030EN	1551	860.22	452.23	1.64504	9.18414e-93	Up	NA	NA	NA	NA	gi|502145665|ref|XP_004506124.1|//PREDICTED: AT-hook motif nuclear-localized protein 9-like [Cicer arietinum]	C2
Aradu.033ZK	2525	277.88	3912.92	-3.09832	0	Down	NA	NA	NA	K05909//laccase [EC:1.10.3.2];K18674//N-acetylgalactosamine kinase [EC:2.7.1.157];K14300//nuclear pore complex protein Nup133;K02948//small subunit ribosomal protein S11	gi|460382784|ref|XP_004237116.1|//PREDICTED: uncharacterized protein LOC101254990 [Solanum lycopersicum];gi|723689023|ref|XP_010319213.1|//PREDICTED: uncharacterized protein LOC101255289 [Solanum lycopersicum];gi|698501910|ref|XP_009796631.1|//PREDICTED: uncharacterized protein LOC104243175 [Nicotiana sylvestris];gi|698534355|ref|XP_009763829.1|//PREDICTED: uncharacterized protein LOC104215674 [N…	C5
Aradu.03GSH	1574	2445.6	12929.7	-1.68504	0	Down	NA	NA	NA	K15622//myeloid leukemia factor 1	gi|571444087|ref|XP_006576410.1|//PREDICTED: uncharacterized protein LOC100781148 isoform X1 [Glycine max]	C5
Aradu.03NM5	1925	703.86	558.05	1.05228	2.19303e-39	Up	NA	GO:0008270//zinc ion binding;GO:0004176//ATP-dependent peptidase activity	GO:0006508//proteolysis	K10638//E3 ubiquitin-protein ligase UHRF1 [EC:2.3.2.27];K20779//E3 ubiquitin-protein ligase RNF168 [EC:2.3.2.27]	gi|922378332|ref|XP_013459405.1|//zinc finger, C3HC4 type (RING finger) protein [Medicago truncatula];gi|950952940|ref|XP_014496052.1|//PREDICTED: LON peptidase N-terminal domain and RING finger protein 1 [Vigna radiata var. radiata];gi|920697056|gb|KOM40281.1|//hypothetical protein LR48_Vigan04g047900 [Vigna angularis]	C2
Aradu.03P72	875	3	108	-4.45254	2.85351e-21	Down	NA	NA	NA	NA	gi|920682835|gb|KOM29607.1|//hypothetical protein LR48_Vigan728s003000 [Vigna angularis]	C6
Aradu.03WRD	1572	467.42	245.77	1.6448	2.32152e-51	Up	NA	NA	NA	K04460//serine/threonine-protein phosphatase 5 [EC:3.1.3.16]	gi|645240918|ref|XP_008226828.1|//PREDICTED: LOW QUALITY PROTEIN: uncharacterized protein LOC103326392 [Prunus mume]	C2
Aradu.04BLT	3729	512.41	305.3	1.46446	1.13455e-47	Up	GO:0010494//cytoplasmic stress granule;GO:0009570//chloroplast stroma	GO:0005524//ATP binding;GO:0004386//helicase activity;GO:0003676//nucleic acid binding	GO:0016441//posttranscriptional gene silencing;GO:0010497//plasmodesmata-mediated intercellular transport;GO:0009793//embryo development ending in seed dormancy	K11323//histone arginine demethylase JMJD6 [EC:1.14.11.-];K12599//antiviral helicase SKI2 [EC:3.6.4.-]	gi|356497806|ref|XP_003517748.1|//PREDICTED: DEAD-box ATP-dependent RNA helicase ISE2, chloroplastic [Glycine max]	C7
Aradu.04E6I	555	2610.86	9728.24	-1.18027	0	Down	NA	NA	NA	NA	gi|502153114|ref|XP_004509221.1|//PREDICTED: uncharacterized protein LOC101502801 [Cicer arietinum]	C4
Aradu.04VAI	1011	2576.43	2085	1.02271	2.59976e-132	Up	GO:0009507//chloroplast	GO:0015035//protein disulfide oxidoreductase activity;GO:0016671//oxidoreductase activity, acting on a sulfur group of donors, disulfide as acceptor;GO:0008047//enzyme activator activity	GO:0006662//glycerol ether metabolic process;GO:0000103//sulfate assimilation;GO:0006457//protein folding;GO:0034599//cellular response to oxidative stress;GO:0055114//oxidation-reduction process;GO:0043085//positive regulation of catalytic activity;GO:0045454//cell redox homeostasis	K03671//thioredoxin 1	gi|947101809|gb|KRH50301.1|//hypothetical protein GLYMA_07G213700 [Glycine max];gi|388522901|gb|AFK49512.1|//unknown [Lotus japonicus]	C2
Aradu.0514U	1036	512.65	371.35	1.18258	6.91471e-35	Up	NA	NA	NA	NA	gi|502140082|ref|XP_004504049.1|//PREDICTED: protein UPSTREAM OF FLC [Cicer arietinum];gi|566170108|ref|XP_002307105.2|//hypothetical protein POPTR_0005s08010g [Populus trichocarpa]	C1
Aradu.054T2	3113	523.46	256.11	1.7487	2.99384e-62	Up	NA	GO:0005524//ATP binding;GO:0000166//nucleotide binding	NA	K12854//pre-mRNA-splicing helicase BRR2 [EC:3.6.4.13];K08900//mitochondrial chaperone BCS1;K12818//ATP-dependent RNA helicase DHX8/PRP22 [EC:3.6.4.13]	gi|645228122|ref|XP_008220843.1|//PREDICTED: probable mitochondrial chaperone BCS1-B [Prunus mume]	C3
Aradu.055UL	1982	119.16	933.67	-2.25263	5.14526e-93	Down	NA	NA	NA	NA	gi|955312231|ref|XP_014629290.1|//PREDICTED: uncharacterized protein LOC100800416 [Glycine max]	C8
Aradu.05TLW	1345	130.69	449.5	-1.06479	7.46601e-17	Down	GO:0048046//apoplast;GO:0005618//cell wall	GO:0004553//hydrolase activity, hydrolyzing O-glycosyl compounds;GO:0016762//xyloglucan:xyloglucosyl transferase activity	GO:0010411//xyloglucan metabolic process;GO:0042546//cell wall biogenesis;GO:0071555//cell wall organization	K08235//xyloglucan:xyloglucosyl transferase [EC:2.4.1.207]	gi|356512283|ref|XP_003524850.1|//PREDICTED: probable xyloglucan endotransglucosylase/hydrolase protein 28 [Glycine max];gi|356575377|ref|XP_003555818.1|//PREDICTED: probable xyloglucan endotransglucosylase/hydrolase protein 28 [Glycine max];gi|356521179|ref|XP_003529235.1|//PREDICTED: probable xyloglucan endotransglucosylase/hydrolase protein 28 [Glycine max]	C9
Aradu.05XZ1	15632	38877.5	29360.7	1.12244	0	Up	GO:0016020//membrane;GO:0009506//plasmodesma;GO:0005829//cytosol	GO:0008270//zinc ion binding	GO:0009826//unidimensional cell growth;GO:0009733//response to auxin;GO:0009926//auxin polar transport;GO:0009620//response to fungus;GO:0010311//lateral root formation;GO:0009640//photomorphogenesis;GO:0048281//inflorescence morphogenesis	K10691//E3 ubiquitin-protein ligase UBR4 [EC:2.3.2.27]	gi|828297442|ref|XP_012568840.1|//PREDICTED: LOW QUALITY PROTEIN: auxin transport protein BIG [Cicer arietinum]	C2
Aradu.060MU	778	100.89	80.15	1.0494	2.39829e-07	Up	NA	NA	NA	K17292//tubulin-specific chaperone A	gi|734400247|gb|KHN31321.1|//hypothetical protein glysoja_022975 [Glycine soja]	C2
Aradu.069RB	2101	760	565.99	1.14261	4.21162e-48	Up	NA	GO:0016787//hydrolase activity	NA	K19219//jumonji domain-containing protein 7	gi|951053342|ref|XP_014520966.1|//PREDICTED: jmjC domain-containing protein 7 [Vigna radiata var. radiata];gi|593790034|ref|XP_007158056.1|//hypothetical protein PHAVU_002G120400g [Phaseolus vulgaris]	C2
Aradu.06NY9	457	475.14	209.99	1.89542	4.60971e-63	Up	NA	NA	NA	NA	gi|357442403|ref|XP_003591479.1|//leguminosin group486 secreted peptide [Medicago truncatula]	C2
Aradu.0772R	2080	1287.04	673	1.65277	1.18339e-138	Up	NA	NA	NA	K09338//homeobox-leucine zipper protein	gi|571495609|ref|XP_006593293.1|//PREDICTED: homeobox-leucine zipper protein PROTODERMAL FACTOR 2-like [Glycine max]	C2
Aradu.07739	2856	996.39	669.81	1.29035	3.60398e-75	Up	NA	GO:0008176//tRNA (guanine-N7-)-methyltransferase activity;GO:0004618//phosphoglycerate kinase activity	GO:0006400//tRNA modification;GO:0006096//glycolytic process;GO:0036265//RNA (guanine-N7)-methylation	K00927//phosphoglycerate kinase [EC:2.7.2.3]	gi|955356199|ref|XP_014620747.1|//PREDICTED: phosphoglycerate kinase-like [Glycine max];gi|947069340|gb|KRH18231.1|//hypothetical protein GLYMA_13G045400 [Glycine max]	C6
Aradu.07NMY	1007	293.96	190.95	1.33981	5.95586e-25	Up	NA	NA	NA	NA	gi|955310062|ref|XP_014628823.1|//PREDICTED: uncharacterized protein At3g50808-like [Glycine max]	C2
Aradu.07WQA	1978	12749.6	9954.84	1.07437	0	Up	GO:0000015//phosphopyruvate hydratase complex;GO:0009570//chloroplast stroma	GO:0000287//magnesium ion binding;GO:0004634//phosphopyruvate hydratase activity	GO:0006096//glycolytic process;GO:0009735//response to cytokinin;GO:0010090//trichome morphogenesis	K01689//enolase [EC:4.2.1.11]	gi|571461573|ref|XP_006582042.1|//PREDICTED: enolase 1, chloroplastic-like isoform X1 [Glycine max]	C2
Aradu.08EQ7	1162	36.07	183.99	-1.63337	9.33565e-14	Down	NA	NA	NA	NA	NA	C8
Aradu.08GEE	3209	565.79	393.6	1.24092	3.84616e-41	Up	GO:0043231//intracellular membrane-bounded organelle;GO:0016021//integral component of membrane	GO:0005524//ATP binding;GO:0042626//ATPase activity, coupled to transmembrane movement of substances	GO:0055085//transmembrane transport;GO:0006869//lipid transport	K05643//ATP-binding cassette, subfamily A (ABC1), member 3;K05641//ATP-binding cassette, subfamily A (ABC1), member 1	gi|734399312|gb|KHN30818.1|//ABC transporter A family member 7 [Glycine soja]	C2
Aradu.08TAH	887	9.49	80.84	-2.3732	1.92605e-10	Down	GO:0005634//nucleus;GO:0016021//integral component of membrane	GO:0003677//DNA binding	GO:0043067//regulation of programmed cell death;GO:0010089//xylem development;GO:0006355//regulation of transcription, DNA-templated;GO:0048367//shoot system development	K12581//CCR4-NOT transcription complex subunit 7/8;K13126//polyadenylate-binding protein;K05941//glutathione gamma-glutamylcysteinyltransferase [EC:2.3.2.15];K01054//acylglycerol lipase [EC:3.1.1.23]	gi|356558598|ref|XP_003547591.1|//PREDICTED: NAC transcription factor 56 [Glycine max]	C5
Aradu.09RWH	708	25.9	151.01	-1.82623	2.77139e-13	Down	NA	GO:0008908//isochorismatase activity	GO:0008152//metabolic process	K17604//zinc finger SWIM domain-containing protein 3	gi|351721482|ref|NP_001235163.1|//uncharacterized protein LOC100499982 [Glycine max]	C8
Aradu.0AA7D	928	251.24	199.22	1.05209	2.1674e-15	Up	NA	GO:0003678//DNA helicase activity	GO:0009987//cellular process	NA	gi|951025076|ref|XP_014513588.1|//PREDICTED: ATP-dependent DNA helicase SRS2-like protein At4g25120 [Vigna radiata var. radiata]	C2
Aradu.0B4KA	2645	389.1	257.76	1.3115	2.27373e-31	Up	NA	NA	NA	K20495//long-chain fatty acid omega-monooxygenase [EC:1.14.13.205];K10756//replication factor C subunit 3/5	gi|571537442|ref|XP_006600997.1|//PREDICTED: uncharacterized protein LOC100780747 isoform X2 [Glycine max];gi|965659147|dbj|BAT75566.1|//hypothetical protein VIGAN_01344300 [Vigna angularis var. angularis]	C2
Aradu.0C2XW	8484	2875.15	1697.38	1.47771	2.99176e-261	Up	GO:0016020//membrane	GO:0016301//kinase activity;GO:0004672//protein kinase activity	GO:0016310//phosphorylation	K04733//interleukin-1 receptor-associated kinase 4 [EC:2.7.11.1]	gi|502124239|ref|XP_004498441.1|//PREDICTED: probable receptor-like protein kinase At5g39020 [Cicer arietinum];gi|922377808|ref|XP_013459170.1|//stress-induced receptor-like kinase [Medicago truncatula];gi|950987961|ref|XP_014503878.1|//PREDICTED: glycerophosphodiester phosphodiesterase protein kinase domain-containing GDPDL2-like [Vigna radiata var. radiata]	C2
Aradu.0C9TU	2142	1027.46	498.51	1.76077	2.78546e-121	Up	NA	GO:0004471//malate dehydrogenase (decarboxylating) (NAD+) activity;GO:0046872//metal ion binding;GO:0051287//NAD binding	GO:0055114//oxidation-reduction process;GO:0006108//malate metabolic process	K00029//malate dehydrogenase (oxaloacetate-decarboxylating)(NADP+) [EC:1.1.1.40]	gi|502131779|ref|XP_004501098.1|//PREDICTED: NADP-dependent malic enzyme [Cicer arietinum];gi|468861715|gb|AGH32501.1|//malic enzyme [Stylosanthes guianensis]	C2
Aradu.0CM87	2191	1368.5	4819.43	-1.09888	1.12547e-168	Down	NA	NA	NA	K17822//DCN1-like protein 1/2	gi|356556294|ref|XP_003546461.1|//PREDICTED: IQ domain-containing protein IQM1-like [Glycine max]	C4
Aradu.0D7Q2	1491	400.15	323.55	1.02394	2.28167e-22	Up	GO:0031977//thylakoid lumen;GO:0009507//chloroplast	GO:0004124//cysteine synthase activity;GO:0016740//transferase activity;GO:0030170//pyridoxal phosphate binding	GO:0008652//cellular amino acid biosynthetic process;GO:0090322//regulation of superoxide metabolic process;GO:0010310//regulation of hydrogen peroxide metabolic process;GO:0006535//cysteine biosynthetic process from serine;GO:0009643//photosynthetic acclimation;GO:0015979//photosynthesis	K01738//cysteine synthase A [EC:2.5.1.47]	gi|734408244|gb|KHN34626.1|//Putative cysteine synthase, chloroplastic [Glycine soja]	C2
Aradu.0D9XJ	1937	7881.51	4418.7	1.55224	0	Up	GO:0009505//plant-type cell wall;GO:0005576//extracellular region	GO:0020037//heme binding;GO:0046872//metal ion binding;GO:0004601//peroxidase activity	GO:0006979//response to oxidative stress;GO:0009664//plant-type cell wall organization;GO:0098869//cellular oxidant detoxification;GO:0042744//hydrogen peroxide catabolic process;GO:0055114//oxidation-reduction process	K00430//peroxidase [EC:1.11.1.7]	gi|976923023|gb|KVI07372.1|//heme peroxidase, partial [Cynara cardunculus var. scolymus]	C2
Aradu.0E2FW	2079	219.42	148.59	1.27975	5.58742e-18	Up	GO:0016021//integral component of membrane	GO:0005215//transporter activity	GO:0006810//transport	K14638//solute carrier family 15 (peptide/histidine transporter), member 3/4	gi|502152132|ref|XP_004508780.1|//PREDICTED: protein NRT1/ PTR FAMILY 2.8 [Cicer arietinum]	C2
Aradu.0F2HD	1174	415.43	186.5	1.87282	1.50354e-54	Up	NA	NA	NA	K01872//alanyl-tRNA synthetase [EC:6.1.1.7];K07897//Ras-related protein Rab-7A;K07300//Ca2+:H+ antiporter	gi|593781045|ref|XP_007153563.1|//hypothetical protein PHAVU_003G046100g [Phaseolus vulgaris]	C7
Aradu.0GK1P	1720	1621.49	6351.92	-1.25249	1.42651e-272	Down	NA	NA	NA	K14026//SEL1 protein	gi|356497357|ref|XP_003517527.1|//PREDICTED: F-box protein At1g70590-like [Glycine max]	C5
Aradu.0GW00	1551	15273.9	8532.28	1.55746	0	Up	GO:0016021//integral component of membrane;GO:0009941//chloroplast envelope;GO:0005739//mitochondrion	GO:0004693//cyclin-dependent protein serine/threonine kinase activity;GO:0015121//phosphoenolpyruvate:phosphate antiporter activity;GO:0015120//phosphoglycerate transmembrane transporter activity	GO:0015713//phosphoglycerate transport;GO:0034219//carbohydrate transmembrane transport;GO:0089722//phosphoenolpyruvate transmembrane transport;GO:0051726//regulation of cell cycle	K15283//solute carrier family 35, member E1	gi|356516664|ref|XP_003527013.1|//PREDICTED: triose phosphate/phosphate translocator, non-green plastid, chloroplastic [Glycine max]	C2
Aradu.0H2VD	1692	81.8	409.02	-1.60461	2.09568e-27	Down	NA	NA	NA	K08494//novel plant SNARE;K15378//solute carrier family 45, member 1/2/4	gi|922351707|ref|XP_013451670.1|//sucrose proton symporter 2 [Medicago truncatula];gi|950930476|ref|XP_014504492.1|//PREDICTED: sucrose transport protein SUC8-like [Vigna radiata var. radiata]	C8
Aradu.0HY3E	730	110.25	385.98	-1.09036	2.9138e-15	Down	NA	NA	NA	NA	NA	C5
Aradu.0IR2T	1257	4563.12	3263.72	1.20089	4.19464e-301	Up	GO:0016020//membrane	NA	NA	K04733//interleukin-1 receptor-associated kinase 4 [EC:2.7.11.1]	gi|356544806|ref|XP_003540838.1|//PREDICTED: thaumatin-like protein 1b [Glycine max]	C1
Aradu.0J14C	825	1758.66	1054.39	1.45546	4.83223e-157	Up	NA	NA	NA	NA	gi|388520589|gb|AFK48356.1|//unknown [Medicago truncatula]	C2
Aradu.0J3SA	730	43.15	163.37	-1.20332	1.42062e-08	Down	GO:0005634//nucleus;GO:0005737//cytoplasm	GO:0010427//abscisic acid binding;GO:0004864//protein phosphatase inhibitor activity;GO:0004872//receptor activity	GO:0080163//regulation of protein serine/threonine phosphatase activity;GO:0009738//abscisic acid-activated signaling pathway;GO:0006952//defense response;GO:0043086//negative regulation of catalytic activity;GO:0009607//response to biotic stimulus	NA	gi|169786740|gb|ACA79908.1|//Ara h 8 allergen isoform 3 [Arachis hypogaea]	C8
Aradu.0JC72	2202	7280.71	30946.8	-1.37025	0	Down	GO:0016021//integral component of membrane	GO:0015238//drug transmembrane transporter activity;GO:0015297//antiporter activity	GO:0006855//drug transmembrane transport	K03327//multidrug resistance protein, MATE family	gi|356497726|ref|XP_003517710.1|//PREDICTED: protein DETOXIFICATION 27 [Glycine max];gi|357485623|ref|XP_003613099.1|//MATE efflux family protein [Medicago truncatula]	C5
Aradu.0K11B	3119	782.23	623.45	1.04471	4.76515e-43	Up	NA	GO:0008270//zinc ion binding	GO:0006974//cellular response to DNA damage stimulus;GO:0006259//DNA metabolic process	K10683//BRCA1-associated RING domain protein 1	gi|947072210|gb|KRH21101.1|//hypothetical protein GLYMA_13G220400 [Glycine max];gi|734331146|gb|KHN06958.1|//Protein BREAST CANCER SUSCEPTIBILITY 1 like [Glycine soja]	C2
Aradu.0L08N	2910	863	626.96	1.17837	5.70078e-57	Up	NA	NA	NA	NA	gi|734384853|gb|KHN24383.1|//Pre-mRNA-processing ATP-dependent RNA helicase prp5 [Glycine soja];gi|223529548|gb|EEF31501.1|//dead box ATP-dependent RNA helicase, putative [Ricinus communis]	C2
Aradu.0L3H6	1454	27.11	641	-3.84604	7.68811e-107	Down	GO:0005634//nucleus;GO:0016021//integral component of membrane	GO:0016301//kinase activity	GO:0016310//phosphorylation;GO:0006334//nucleosome assembly	K11279//nucleosome assembly protein 1-like 1	gi|658027551|ref|XP_008349203.1|//PREDICTED: probable LRR receptor-like serine/threonine-protein kinase At4g36180 [Malus domestica];gi|920696679|gb|KOM39904.1|//hypothetical protein LR48_Vigan04g010200 [Vigna angularis]	C5
Aradu.0M659	2365	2712.14	2024.14	1.13951	1.61466e-165	Up	GO:0044424//intracellular part;GO:0005634//nucleus;GO:0016021//integral component of membrane;GO:0009522//photosystem I	GO:0003743//translation initiation factor activity;GO:0003677//DNA binding;GO:0008022//protein C-terminus binding;GO:0003824//catalytic activity;GO:0005488//binding	GO:0044271//cellular nitrogen compound biosynthetic process;GO:0034645//cellular macromolecule biosynthetic process;GO:0006413//translational initiation;GO:0032968//positive regulation of transcription elongation from RNA polymerase II promoter;GO:0010467//gene expression;GO:0044238//primary metabolic process;GO:0006367//transcription initiation from RNA polymerase II promoter;GO:0015979//photosy…	K03138//transcription initiation factor TFIIF subunit alpha	gi|593781941|ref|XP_007154011.1|//hypothetical protein PHAVU_003G083500g [Phaseolus vulgaris]	C2
Aradu.0M8VI	2213	371.5	1713.49	-1.48812	5.26634e-97	Down	NA	GO:0016787//hydrolase activity	GO:0016042//lipid catabolic process	NA	gi|951026238|ref|XP_014513869.1|//PREDICTED: patatin-like protein 6 [Vigna radiata var. radiata]	C5
Aradu.0M9X8	1356	122.98	460.16	-1.18632	4.39314e-20	Down	GO:0048046//apoplast	GO:0016788//hydrolase activity, acting on ester bonds	NA	K21026//acetylajmaline esterase [EC:3.1.1.80];K01188//beta-glucosidase [EC:3.2.1.21];K00679//phospholipid:diacylglycerol acyltransferase [EC:2.3.1.158];K10960//geranylgeranyl diphosphate/geranylgeranyl-bacteriochlorophyllide a reductase [EC:1.3.1.83 1.3.1.111]	gi|734397265|gb|KHN30020.1|//GDSL esterase/lipase APG [Glycine soja]	C9
Aradu.0MI76	495	19.19	76.47	-1.27715	2.41465e-05	Down	NA	NA	NA	NA	gi|502125577|ref|XP_004498980.1|//PREDICTED: uncharacterized protein LOC101508556 [Cicer arietinum]	C4
Aradu.0N518	420	1197	969	1.02224	1.46781e-62	Up	GO:0009506//plasmodesma	GO:0004871//signal transducer activity	GO:0019722//calcium-mediated signaling	NA	gi|947129154|gb|KRH77008.1|//hypothetical protein GLYMA_01G186800 [Glycine max]	C1
Aradu.0PI99	2835	3301.26	2613.19	1.05459	1.45141e-177	Up	NA	GO:0015631//tubulin binding;GO:0016787//hydrolase activity;GO:0004356//glutamate-ammonia ligase activity	GO:0006542//glutamine biosynthetic process;GO:0048364//root development	NA	gi|571481897|ref|XP_006588802.1|//PREDICTED: protein fluG [Glycine max]	C3
Aradu.0R4PI	1204	296.1	233.85	1.05789	6.50561e-18	Up	GO:0009507//chloroplast	NA	NA	NA	gi|593323796|ref|XP_007137222.1|//hypothetical protein PHAVU_009G109800g [Phaseolus vulgaris]	C2
Aradu.0TT9A	1551	137.93	86.68	1.38755	2.17842e-13	Up	GO:0016021//integral component of membrane;GO:0005886//plasma membrane	GO:0005275//amine transmembrane transporter activity;GO:0015171//amino acid transmembrane transporter activity	GO:0006865//amino acid transport;GO:0003333//amino acid transmembrane transport	K14209//solute carrier family 36 (proton-coupled amino acid transporter);K15015//solute carrier family 32 (vesicular inhibitory amino acid transporter)	gi|502135417|ref|XP_004502326.1|//PREDICTED: lysine histidine transporter 2-like [Cicer arietinum]	C3
Aradu.0V5C2	1695	656.7	3050.24	-1.49823	9.57639e-173	Down	GO:0005622//intracellular	GO:0005524//ATP binding;GO:0004672//protein kinase activity;GO:0004095//carnitine O-palmitoyltransferase activity	GO:0006950//response to stress;GO:0006468//protein phosphorylation;GO:0035556//intracellular signal transduction	K17609//nucleoredoxin [EC:1.8.1.8]	gi|734366798|gb|KHN18231.1|//Putative nucleoredoxin 3 [Glycine soja]	C5
Aradu.0VN2L	1330	29	139	-1.54357	3.4778e-10	Down	GO:0016021//integral component of membrane;GO:0005886//plasma membrane	GO:0022857//transmembrane transporter activity	GO:0055085//transmembrane transport	K07874//Ras-related protein Rab-1A;K00801//farnesyl-diphosphate farnesyltransferase [EC:2.5.1.21]	gi|356535430|ref|XP_003536248.1|//PREDICTED: WAT1-related protein At5g07050 isoform X1 [Glycine max]	C8
Aradu.0VP21	2127	211.84	1386.67	-1.99319	9.28421e-118	Down	GO:0000145//exocyst	NA	GO:0006887//exocytosis	K07195//exocyst complex component 7	gi|357437557|ref|XP_003589054.1|//exocyst subunit exo70 family protein [Medicago truncatula];gi|356562235|ref|XP_003549377.1|//PREDICTED: exocyst complex component EXO70A1-like [Glycine max]	C8
Aradu.0X68Q	845	284.51	2222.04	-2.24795	6.22818e-218	Down	NA	NA	NA	NA	gi|593788330|ref|XP_007157204.1|//hypothetical protein PHAVU_002G051300g [Phaseolus vulgaris]	C5
Aradu.0XZ7N	6310	6075.55	4602.79	1.11789	0	Up	GO:0032040//small-subunit processome;GO:0005730//nucleolus	GO:0003723//RNA binding	GO:0006397//mRNA processing	K14792//rRNA biogenesis protein RRP5	gi|955307641|ref|XP_014623260.1|//PREDICTED: protein RRP5 homolog isoform X3 [Glycine max];gi|571440508|ref|XP_006575179.1|//PREDICTED: protein RRP5 homolog isoform X1 [Glycine max]	C7
Aradu.0Y576	3360	1779.21	1430.08	1.03253	1.90309e-93	Up	GO:0009505//plant-type cell wall;GO:0005773//vacuole	GO:0030246//carbohydrate binding;GO:0004565//beta-galactosidase activity	GO:0005975//carbohydrate metabolic process	K12309//beta-galactosidase [EC:3.2.1.23]	gi|734341008|gb|KHN09646.1|//Beta-galactosidase 3 [Glycine soja];gi|734400104|gb|KHN31190.1|//Beta-galactosidase 10 [Glycine soja];gi|356508931|ref|XP_003523206.1|//PREDICTED: beta-galactosidase 10 [Glycine max]	C2
Aradu.0YE33	806	67960.6	291894	-1.38529	0	Down	NA	NA	NA	NA	gi|71040663|gb|AAZ20280.1|//lea protein 3 [Arachis hypogaea]	C5
Aradu.0YY6A	1054	147	1211.55	-2.32558	1.07597e-124	Down	GO:0005829//cytosol;GO:0005623//cell;GO:0005886//plasma membrane	GO:0015035//protein disulfide oxidoreductase activity;GO:0016671//oxidoreductase activity, acting on a sulfur group of donors, disulfide as acceptor	GO:0000103//sulfate assimilation;GO:0006457//protein folding;GO:0006662//glycerol ether metabolic process;GO:0034599//cellular response to oxidative stress;GO:0055114//oxidation-reduction process;GO:0045454//cell redox homeostasis	K03671//thioredoxin 1	gi|378465092|gb|AFC01208.1|//thioredoxin [Ammopiptanthus mongolicus]	C5
Aradu.102BT	2128	184.09	847.54	-1.48548	6.30017e-49	Down	NA	NA	NA	K19476//vacuolar protein sorting-associated protein IST1	gi|356547022|ref|XP_003541917.1|//PREDICTED: uncharacterized protein LOC100810417 isoform X2 [Glycine max]	C4
Aradu.105C1	4341	534.64	412.42	1.09184	3.53207e-32	Up	NA	NA	NA	K20283//golgin subfamily A member 4;K20478//golgin subfamily B member 1	gi|571498267|ref|XP_006594170.1|//PREDICTED: myosin-11-like isoform X1 [Glycine max]	C2
Aradu.10CJJ	822	138	68	1.73845	8.05637e-18	Up	NA	NA	NA	NA	gi|922380148|ref|XP_013460305.1|//RING-H2 finger ATL2-like protein, putative [Medicago truncatula]	C2
Aradu.10ILW	1395	2323.54	1744.35	1.13102	1.98471e-140	Up	NA	GO:0009055//electron carrier activity;GO:0020037//heme binding;GO:0008121//ubiquinol-cytochrome-c reductase activity	GO:1902600//hydrogen ion transmembrane transport;GO:0055114//oxidation-reduction process	K00413//ubiquinol-cytochrome c reductase cytochrome c1 subunit	gi|502091594|ref|XP_004489589.1|//PREDICTED: cytochrome c1-2, heme protein, mitochondrial-like isoform X1 [Cicer arietinum]	C2
Aradu.10WEW	1892	788.15	423.42	1.61377	6.4972e-83	Up	GO:0016021//integral component of membrane	GO:0016705//oxidoreductase activity, acting on paired donors, with incorporation or reduction of molecular oxygen;GO:0020037//heme binding;GO:0005506//iron ion binding;GO:0004497//monooxygenase activity;GO:0016710//trans-cinnamate 4-monooxygenase activity	GO:0044550//secondary metabolite biosynthetic process;GO:0055114//oxidation-reduction process;GO:0009808//lignin metabolic process	K00487//trans-cinnamate 4-monooxygenase [EC:1.14.13.11]	gi|802540768|ref|XP_012078176.1|//PREDICTED: trans-cinnamate 4-monooxygenase [Jatropha curcas]	C2
Aradu.11776	774	3254.98	2143.84	1.31984	2.64568e-249	Up	GO:0016020//membrane;GO:0005618//cell wall;GO:0005576//extracellular region	NA	GO:0009664//plant-type cell wall organization	K20628//expansin	gi|356567718|ref|XP_003552064.1|//PREDICTED: expansin-A4 [Glycine max]	C2
Aradu.118NW	915	336.07	1837.78	-1.73374	5.52129e-129	Down	NA	GO:0016798//hydrolase activity, acting on glycosyl bonds	GO:0005975//carbohydrate metabolic process;GO:0009057//macromolecule catabolic process	K20547//basic endochitinase B [EC:3.2.1.14]	gi|947121491|gb|KRH69697.1|//hypothetical protein GLYMA_02G042500 [Glycine max]	C8
Aradu.11RIW	5784	7143.38	5553.56	1.08058	0	Up	GO:0016021//integral component of membrane	GO:0005524//ATP binding;GO:0004714//transmembrane receptor protein tyrosine kinase activity	GO:0018108//peptidyl-tyrosine phosphorylation	K04733//interleukin-1 receptor-associated kinase 4 [EC:2.7.11.1];K20718//LRR receptor-like serine/threonine-protein kinase ERECTA [EC:2.7.11.1];K04730//interleukin-1 receptor-associated kinase 1 [EC:2.7.11.1];K13420//LRR receptor-like serine/threonine-protein kinase FLS2 [EC:2.7.11.1]	gi|571518228|ref|XP_006597660.1|//PREDICTED: probable LRR receptor-like serine/threonine-protein kinase At4g20940 [Glycine max]	C1
Aradu.12ETV	1433	315.51	57.56	3.17193	6.16591e-75	Up	NA	GO:0008168//methyltransferase activity	GO:0032259//methylation	K08241//jasmonate O-methyltransferase [EC:2.1.1.141]	gi|951004340|ref|XP_014507838.1|//PREDICTED: salicylate carboxymethyltransferase-like [Vigna radiata var. radiata]	C2
Aradu.12M4Z	4015	3244.51	2140.03	1.31776	6.56996e-248	Up	NA	NA	NA	K10754//replication factor C subunit 1	gi|502130169|ref|XP_004500554.1|//PREDICTED: uncharacterized protein LOC101491991 isoform X2 [Cicer arietinum]	C2
Aradu.12WE9	692	342.04	107.68	2.3848	9.77678e-61	Up	NA	NA	NA	K12486//stromal membrane-associated protein;K01803//triosephosphate isomerase (TIM) [EC:5.3.1.1]	gi|502124843|ref|XP_004498695.1|//PREDICTED: elicitor-responsive protein 3-like [Cicer arietinum];gi|356566862|ref|XP_003551645.1|//PREDICTED: C2 domain-containing protein At1g63220-like isoform X1 [Glycine max]	C2
Aradu.137AN	1935	1611.2	749.04	1.82241	4.36643e-198	Up	NA	NA	NA	K14505//cyclin D3, plant	gi|502152809|ref|XP_004509104.1|//PREDICTED: cyclin-D3-3 [Cicer arietinum]	C2
Aradu.13H1D	1073	7	166.5	-3.85464	2.34725e-29	Down	NA	NA	NA	NA	gi|947045369|gb|KRG94998.1|//hypothetical protein GLYMA_19G123400 [Glycine max]	C5
Aradu.14261	3855	932.54	715.4	1.0998	3.55418e-55	Up	NA	NA	NA	K09291//nucleoprotein TPR	gi|356499610|ref|XP_003518631.1|//PREDICTED: lisH domain and HEAT repeat-containing protein KIAA1468 isoform X3 [Glycine max]	C2
Aradu.142E0	3950	735.99	552.69	1.1306	6.71291e-46	Up	NA	GO:0008131//primary amine oxidase activity;GO:0005507//copper ion binding;GO:0048038//quinone binding	GO:0009308//amine metabolic process;GO:0055114//oxidation-reduction process	K00276//primary-amine oxidase [EC:1.4.3.21]	gi|357444253|ref|XP_003592404.1|//copper amine oxidase, enzyme domain protein [Medicago truncatula];gi|147832635|emb|CAN68223.1|//hypothetical protein VITISV_040530 [Vitis vinifera]	C2
Aradu.143RX	807	63	1	6.69467	3.27647e-21	Up	GO:0016021//integral component of membrane	NA	NA	K09285//AP2-like factor, ANT lineage	gi|593792578|ref|XP_007159328.1|//hypothetical protein PHAVU_002G228900g [Phaseolus vulgaris]	C7
Aradu.14G19	846	339.65	274.04	1.02705	2.19619e-19	Up	NA	NA	NA	NA	gi|356500002|ref|XP_003518824.1|//PREDICTED: lysine-rich arabinogalactan protein 19-like [Glycine max]	C7
Aradu.14I2M	2749	20	2186	-6.05476	0	Down	GO:0005634//nucleus	NA	NA	K18811//cyclin D5, plant	gi|920699003|gb|KOM42228.1|//hypothetical protein LR48_Vigan04g242600 [Vigna angularis]	C8
Aradu.14U3F	3167	4855.92	2572.24	1.63411	0	Up	GO:0005759//mitochondrial matrix	GO:0004252//serine-type endopeptidase activity;GO:0003697//single-stranded DNA binding;GO:0070361//mitochondrial light strand promoter anti-sense binding;GO:0005524//ATP binding;GO:0043565//sequence-specific DNA binding;GO:0004176//ATP-dependent peptidase activity	GO:0051131//chaperone-mediated protein complex assembly;GO:0034599//cellular response to oxidative stress;GO:0070407//oxidation-dependent protein catabolic process;GO:0006515//misfolded or incompletely synthesized protein catabolic process;GO:0090296//regulation of mitochondrial DNA replication	K08675//Lon-like ATP-dependent protease [EC:3.4.21.-]	gi|965608632|dbj|BAT95123.1|//hypothetical protein VIGAN_08178800 [Vigna angularis var. angularis]	C2
Aradu.15SFQ	2291	2993.22	2459.27	1.00086	4.42703e-148	Up	GO:0016020//membrane	GO:0016798//hydrolase activity, acting on glycosyl bonds	GO:0005975//carbohydrate metabolic process	K07964//heparanase [EC:3.2.1.166]	gi|356556531|ref|XP_003546578.1|//PREDICTED: heparanase-like protein 3 [Glycine max];gi|502087386|ref|XP_004488517.1|//PREDICTED: heparanase-like protein 3 [Cicer arietinum]	C2
Aradu.168L7	3540	178.6	1572.52	-2.42089	6.26911e-169	Down	NA	GO:0043531//ADP binding	GO:0006952//defense response	K13457//disease resistance protein RPM1	gi|571478628|ref|XP_006587620.1|//PREDICTED: disease resistance protein RPM1-like [Glycine max];gi|743848498|ref|XP_011028248.1|//PREDICTED: uncharacterized protein LOC105128333 [Populus euphratica]	C8
Aradu.16AT8	2415	216.75	969.54	-1.44388	1.9171e-53	Down	NA	NA	NA	K04733//interleukin-1 receptor-associated kinase 4 [EC:2.7.11.1]	gi|571434085|ref|XP_006573097.1|//PREDICTED: probable LRR receptor-like serine/threonine-protein kinase At1g14390 [Glycine max]	C5
Aradu.16FGX	2690	4437.02	3298.88	1.145	1.43675e-271	Up	NA	NA	NA	K13216//nuclear inhibitor of protein phosphatase 1 [EC:3.1.4.-]	gi|502102078|ref|XP_004491960.1|//PREDICTED: kanadaptin [Cicer arietinum]	C2
Aradu.16QCN	778	560.28	389.98	1.24013	1.0078e-40	Up	GO:0005840//ribosome;GO:0005655//nucleolar ribonuclease P complex	GO:0004526//ribonuclease P activity	GO:0090502//RNA phosphodiester bond hydrolysis, endonucleolytic	NA	gi|502138548|ref|XP_004503447.1|//PREDICTED: uncharacterized protein LOC101499082 [Cicer arietinum]	C2
Aradu.17AIM	2235	4741.78	2255.96	1.78907	0	Up	NA	NA	NA	K07466//replication factor A1	gi|357491997|ref|XP_003616287.1|//replication factor-A carboxy-terminal domain protein [Medicago truncatula]	C2
Aradu.17B05	2281	8327.4	3695.75	1.88939	0	Up	GO:0005618//cell wall	GO:0004252//serine-type endopeptidase activity	GO:0006508//proteolysis	K04733//interleukin-1 receptor-associated kinase 4 [EC:2.7.11.1];K09490//heat shock 70kDa protein 5;K13199//plasminogen activator inhibitor 1 RNA-binding protein;K01183//chitinase [EC:3.2.1.14]	gi|356530435|ref|XP_003533787.1|//PREDICTED: subtilisin-like protease SBT1.7 [Glycine max]	C2
Aradu.17BB2	1269	201.61	158.39	1.06547	5.63446e-13	Up	NA	NA	NA	K09419//heat shock transcription factor, other eukaryote	gi|734348856|gb|KHN12039.1|//Heat stress transcription factor B-4 [Glycine soja];gi|357493861|ref|XP_003617219.1|//heat shock transcription factor [Medicago truncatula]	C2
Aradu.17DP3	1431	996.83	3670.79	-1.16328	3.85469e-141	Down	NA	NA	NA	K00700//1,4-alpha-glucan branching enzyme [EC:2.4.1.18]	NA	C5
Aradu.17DUP	418	122	576.87	-1.52398	3.31711e-35	Down	GO:0005634//nucleus	GO:0005515//protein binding;GO:0043565//sequence-specific DNA binding;GO:0003700//transcription factor activity, sequence-specific DNA binding	GO:0009733//response to auxin;GO:1902459//positive regulation of stem cell population maintenance	K18490//homeobox protein OTX2;K09326//homeobox protein OTX1	gi|356499151|ref|XP_003518406.1|//PREDICTED: WUSCHEL-related homeobox 5-like [Glycine max]	C5
Aradu.17F9I	3685	1667.4	1158.33	1.24294	1.99537e-117	Up	GO:0043625//delta DNA polymerase complex	GO:0003677//DNA binding;GO:0046872//metal ion binding;GO:0003887//DNA-directed DNA polymerase activity;GO:0000166//nucleotide binding;GO:0008296//3'-5'-exodeoxyribonuclease activity	GO:0071897//DNA biosynthetic process;GO:0006297//nucleotide-excision repair, DNA gap filling;GO:0090305//nucleic acid phosphodiester bond hydrolysis;GO:0045004//DNA replication proofreading;GO:0006287//base-excision repair, gap-filling	K02327//DNA polymerase delta subunit 1 [EC:2.7.7.7]	gi|947115708|gb|KRH64010.1|//hypothetical protein GLYMA_04G210700 [Glycine max]	C2
Aradu.17FQN	750	384.04	3151.97	-2.31954	0	Down	GO:0005783//endoplasmic reticulum;GO:0016021//integral component of membrane	NA	NA	K12600//superkiller protein 3	gi|955392714|ref|XP_014628173.1|//PREDICTED: uncharacterized protein LOC100797452 [Glycine max]	C5
Aradu.191FQ	2439	949.95	690.32	1.17797	1.81898e-62	Up	NA	GO:0003677//DNA binding;GO:0016987//sigma factor activity;GO:0003700//transcription factor activity, sequence-specific DNA binding	GO:0006355//regulation of transcription, DNA-templated;GO:0006352//DNA-templated transcription, initiation	K01872//alanyl-tRNA synthetase [EC:6.1.1.7];K03086//RNA polymerase primary sigma factor	gi|571446211|ref|XP_006577029.1|//PREDICTED: RNA polymerase sigma factor sigF, chloroplastic-like isoform X1 [Glycine max];gi|571481864|ref|XP_006588793.1|//PREDICTED: RNA polymerase sigma factor sigF, chloroplastic-like [Glycine max];gi|502111206|ref|XP_004493985.1|//PREDICTED: RNA polymerase sigma factor sigF, chloroplastic-like [Cicer arietinum]	C7
Aradu.199G1	318	123.92	34	2.58319	2.25742e-25	Up	NA	NA	NA	NA	gi|734416401|gb|KHN38280.1|//hypothetical protein glysoja_003945 [Glycine soja]	C7
Aradu.19F6X	804	90.66	305.6	-1.03572	1.15961e-11	Down	GO:0016021//integral component of membrane	NA	GO:0006950//response to stress	NA	gi|356520964|ref|XP_003529129.1|//PREDICTED: uncharacterized protein LOC100305688 [Glycine max]	C5
Aradu.19IZS	2345	33893	26148.4	1.09165	0	Up	NA	GO:0004802//transketolase activity	GO:0008152//metabolic process	K00615//transketolase [EC:2.2.1.1]	gi|356506190|ref|XP_003521870.1|//PREDICTED: transketolase, chloroplastic [Glycine max]	C2
Aradu.19YSM	1666	407.43	2076.18	-1.63192	1.15844e-133	Down	GO:0016021//integral component of membrane	GO:0016740//transferase activity	NA	K08176//MFS transporter, PHS family, inorganic phosphate transporter;K03509//DNA polymerase eta [EC:2.7.7.7];K13675//UDP-glucose:O-linked fucose beta-1,3-glucosyltransferase [EC:2.4.1.-]	gi|357507459|ref|XP_003624018.1|//transferring glycosyl group transferase [Medicago truncatula]	C8
Aradu.19ZIS	1426	1210.2	904.42	1.13757	7.90668e-75	Up	NA	NA	NA	K14567//U3 small nucleolar RNA-associated protein 14	gi|734324072|gb|KHN04891.1|//hypothetical protein glysoja_024252 [Glycine soja]	C2
Aradu.1A81U	1180	252	87	2.25172	1.9614e-42	Up	NA	NA	NA	NA	NA	C2
Aradu.1AG6U	1380	117.5	660.87	-1.77432	3.12921e-49	Down	NA	GO:0008777//acetylornithine deacetylase activity	GO:0008152//metabolic process	K01438//acetylornithine deacetylase [EC:3.5.1.16];K13162//poly(rC)-binding protein 2/3/4	gi|357482393|ref|XP_003611482.1|//M20 peptidase acetylornithine deacetylase [Medicago truncatula];gi|356538162|ref|XP_003537573.1|//PREDICTED: vicilin-like antimicrobial peptides 2-2 [Glycine max];gi|734423080|gb|KHN42001.1|//Vicilin-like antimicrobial peptides 2-2 [Glycine soja]	C6
Aradu.1AJ1T	573	215.76	742.45	-1.06548	1.6331e-26	Down	NA	NA	NA	K14431//transcription factor TGA	gi|658060713|ref|XP_008366197.1|//PREDICTED: transcription factor TGA5-like [Malus domestica]	C4
Aradu.1AM05	1894	3087.34	2126.28	1.25542	5.06026e-219	Up	NA	GO:0008810//cellulase activity	GO:0030245//cellulose catabolic process	K01179//endoglucanase [EC:3.2.1.4]	gi|356538698|ref|XP_003537838.1|//PREDICTED: endoglucanase 24 [Glycine max]	C2
Aradu.1BC5C	1226	904	281	2.40314	1.92446e-158	Up	GO:0005576//extracellular region	GO:0008061//chitin binding;GO:0004568//chitinase activity	GO:0006032//chitin catabolic process	K01183//chitinase [EC:3.2.1.14]	gi|955314364|ref|XP_014629801.1|//PREDICTED: basic endochitinase-like [Glycine max]	C2
Aradu.1BJ1T	1864	2938.42	9968.95	-1.04501	0	Down	GO:0012505//endomembrane system;GO:0016021//integral component of membrane;GO:0031201//SNARE complex	GO:0000149//SNARE binding;GO:0005484//SNAP receptor activity	GO:0006886//intracellular protein transport;GO:0006906//vesicle fusion;GO:0048278//vesicle docking	K08489//syntaxin 16;K04482//DNA repair protein RAD51;K08488//syntaxin 7	gi|255636806|gb|ACU18736.1|//unknown [Glycine max]	C5
Aradu.1C2XH	732	67.09	249.44	-1.17714	1.06292e-11	Down	NA	NA	NA	K15730//cytosolic prostaglandin-E synthase [EC:5.3.99.3]	gi|297739351|emb|CBI29341.3|//unnamed protein product [Vitis vinifera]	C5
Aradu.1C5Z6	1820	1725.01	1404.18	1.01426	4.20532e-88	Up	NA	GO:0004190//aspartic-type endopeptidase activity	GO:0006508//proteolysis;GO:0030163//protein catabolic process	K00924;K02882//large subunit ribosomal protein L18Ae;K01381//saccharopepsin [EC:3.4.23.25]	gi|356527089|ref|XP_003532146.1|//PREDICTED: protein ASPARTIC PROTEASE IN GUARD CELL 2 [Glycine max]	C7
Aradu.1C9UI	1197	199.59	122.15	1.42577	3.79407e-19	Up	NA	GO:0005506//iron ion binding;GO:0050589//leucocyanidin oxygenase activity	GO:0055114//oxidation-reduction process	K05278//flavonol synthase [EC:1.14.11.23];K05277//leucoanthocyanidin dioxygenase [EC:1.14.11.19]	gi|951060173|ref|XP_014522553.1|//PREDICTED: leucoanthocyanidin dioxygenase-like [Vigna radiata var. radiata]	C1
Aradu.1D34I	1503	8638.37	42249.1	-1.5727	0	Down	NA	GO:0016985//mannan endo-1,4-beta-mannosidase activity	GO:0046355//mannan catabolic process	K19355//mannan endo-1,4-beta-mannosidase [EC:3.2.1.78]	gi|356572868|ref|XP_003554587.1|//PREDICTED: mannan endo-1,4-beta-mannosidase 4-like [Glycine max]	C5
Aradu.1E08A	1460	2590.21	2020.12	1.07602	2.34187e-144	Up	GO:0000502//proteasome complex;GO:0016021//integral component of membrane	NA	GO:0043161//proteasome-mediated ubiquitin-dependent protein catabolic process	K03038//26S proteasome regulatory subunit N8	gi|593800966|ref|XP_007163520.1|//hypothetical protein PHAVU_001G240900g [Phaseolus vulgaris];gi|950947845|ref|XP_014494800.1|//PREDICTED: 26S proteasome non-ATPase regulatory subunit 7 homolog A [Vigna radiata var. radiata]	C2
Aradu.1EH7R	1214	228.2	1270.16	-1.75925	1.32692e-91	Down	GO:0017119//Golgi transport complex	NA	GO:0006890//retrograde vesicle-mediated transport, Golgi to ER;GO:0007030//Golgi organization;GO:0048213//Golgi vesicle prefusion complex stabilization;GO:0000301//retrograde transport, vesicle recycling within Golgi	K19373//DnaJ homolog subfamily C member 28	gi|920691368|gb|KOM34593.1|//hypothetical protein LR48_Vigan02g074300 [Vigna angularis]	C5
Aradu.1F5AZ	2532	1095.14	861.38	1.06378	3.80356e-61	Up	GO:0031463//Cul3-RING ubiquitin ligase complex	GO:0004842//ubiquitin-protein transferase activity	GO:0016567//protein ubiquitination	K10450//kelch-like protein 12;K10454//kelch-like protein 17 (actinfilin);K10457//kelch-like protein 20	gi|356525146|ref|XP_003531188.1|//PREDICTED: F-box/kelch-repeat protein At1g67480-like isoform X1 [Glycine max]	C3
Aradu.1FN60	1083	369.76	1704.61	-1.48739	1.91205e-96	Down	GO:0016020//membrane	NA	NA	NA	gi|645222762|ref|XP_008218310.1|//PREDICTED: rubisco accumulation factor 1, chloroplastic [Prunus mume]	C5
Aradu.1H66Y	1199	1764.07	981.26	1.56359	7.08837e-175	Up	NA	GO:0046872//metal ion binding;GO:0016707//gibberellin 3-beta-dioxygenase activity	GO:0009416//response to light stimulus;GO:0009740//gibberellic acid mediated signaling pathway;GO:0009686//gibberellin biosynthetic process	K04124//gibberellin 3-beta-dioxygenase [EC:1.14.11.15]	gi|502124703|ref|XP_004498636.1|//PREDICTED: gibberellin 3-beta-dioxygenase 1-like [Cicer arietinum]	C2
Aradu.1J3E3	1636	1020.21	627.59	1.41836	1.43871e-88	Up	NA	GO:0046403//polynucleotide 3'-phosphatase activity;GO:0019201//nucleotide kinase activity;GO:0003690//double-stranded DNA binding;GO:0046404//ATP-dependent polydeoxyribonucleotide 5'-hydroxyl-kinase activity	GO:0016310//phosphorylation;GO:0098506//polynucleotide 3' dephosphorylation;GO:0098504//DNA 3' dephosphorylation involved in DNA repair	K08073//bifunctional polynucleotide phosphatase/kinase [EC:3.1.3.32 2.7.1.78]	gi|571493410|ref|XP_006592537.1|//PREDICTED: polynucleotide 3'-phosphatase ZDP-like isoform X8 [Glycine max];gi|571493408|ref|XP_006592536.1|//PREDICTED: polynucleotide 3'-phosphatase ZDP-like isoform X6 [Glycine max]	C2
Aradu.1KA4U	872	931.26	7	7.77307	3.57569e-264	Up	NA	NA	NA	NA	NA	C7
Aradu.1M7BQ	581	120.03	92.25	1.09716	7.51869e-09	Up	GO:0009507//chloroplast	GO:0005524//ATP binding;GO:0004004//ATP-dependent RNA helicase activity;GO:0003676//nucleic acid binding	GO:0010501//RNA secondary structure unwinding	K13179//ATP-dependent RNA helicase DDX18/HAS1 [EC:3.6.4.13]	gi|356516407|ref|XP_003526886.1|//PREDICTED: DEAD-box ATP-dependent RNA helicase 50 [Glycine max]	C3
Aradu.1NF8G	993	89	1	7.19312	2.50648e-28	Up	NA	NA	GO:0008152//metabolic process	K03809//NAD(P)H dehydrogenase (quinone) [EC:1.6.5.2]	gi|12484052|gb|AAG53945.1|AF304462_1//quinone-oxidoreductase QR2 [Triphysaria versicolor];gi|388497574|gb|AFK36853.1|//unknown [Medicago truncatula]	C7
Aradu.1NN28	660	24	90	-1.1895	1.59482e-05	Down	NA	GO:0003824//catalytic activity	GO:0006139//nucleobase-containing compound metabolic process	K20777//exonuclease 3'-5' domain-containing protein 2 [EC:3.1.11.1]	gi|225450557|ref|XP_002277523.1|//PREDICTED: Werner Syndrome-like exonuclease [Vitis vinifera]	C5
Aradu.1P5T5	345	54.42	16.08	2.47626	8.15201e-12	Up	NA	NA	NA	K13195//cold-inducible RNA-binding protein	gi|947103146|gb|KRH51529.1|//hypothetical protein GLYMA_06G012600 [Glycine max]	C7
Aradu.1P8DE	1996	238.14	142.18	1.46148	3.23752e-23	Up	NA	NA	NA	K18753//butyrate response factor 1;K15308//tristetraprolin	gi|356565198|ref|XP_003550830.1|//PREDICTED: zinc finger CCCH domain-containing protein 39-like [Glycine max]	C2
Aradu.1PN83	1186	119	621.88	-1.66829	8.90634e-43	Down	NA	GO:0016597//amino acid binding;GO:0051287//NAD binding;GO:0004617//phosphoglycerate dehydrogenase activity	GO:0006564//L-serine biosynthetic process;GO:0055114//oxidation-reduction process	K00058//D-3-phosphoglycerate dehydrogenase [EC:1.1.1.95]	gi|225443272|ref|XP_002273552.1|//PREDICTED: D-3-phosphoglycerate dehydrogenase 3, chloroplastic-like [Vitis vinifera]	C8
Aradu.1QZ3X	1484	978.22	3427.91	-1.09171	2.48814e-119	Down	GO:0071021//U2-type post-spliceosomal complex;GO:0005682//U5 snRNP;GO:0046540//U4/U6 x U5 tri-snRNP complex	GO:0000386//second spliceosomal transesterification activity	GO:0071048//nuclear retention of unspliced pre-mRNA at the site of transcription;GO:0000350//generation of catalytic spliceosome for second transesterification step	K12817//pre-mRNA-splicing factor 18	gi|255559412|ref|XP_002520726.1|//PREDICTED: pre-mRNA-splicing factor 18 [Ricinus communis]	C5
Aradu.1R1PL	425	531	48	4.18499	2.751e-152	Up	NA	NA	NA	NA	gi|947096157|gb|KRH44742.1|//hypothetical protein GLYMA_08G228400 [Glycine max]	C7
Aradu.1R4IH	2516	483.71	285.37	1.4787	9.59082e-46	Up	GO:0016020//membrane	NA	NA	NA	gi|947059082|gb|KRH08488.1|//hypothetical protein GLYMA_16G152900 [Glycine max]	C2
Aradu.1RN6D	2001	836.24	395.99	1.79584	8.71267e-102	Up	GO:0016021//integral component of membrane	GO:0005524//ATP binding;GO:0004672//protein kinase activity	GO:0006468//protein phosphorylation	K00924;K02939//large subunit ribosomal protein L9	gi|955309066|ref|XP_003518489.3|//PREDICTED: leucine-rich repeat receptor-like serine/threonine-protein kinase BAM3 [Glycine max];gi|502119677|ref|XP_004496702.1|//PREDICTED: transcription factor CYCLOIDEA-like [Cicer arietinum];gi|593666322|ref|XP_007143293.1|//hypothetical protein PHAVU_007G060100g [Phaseolus vulgaris]	C7
Aradu.1RR29	1464	5493.65	3534.02	1.35384	0	Up	GO:0005774//vacuolar membrane;GO:0005768//endosome;GO:0005802//trans-Golgi network	GO:0008757//S-adenosylmethionine-dependent methyltransferase activity;GO:0008168//methyltransferase activity	GO:0006694//steroid biosynthetic process;GO:0032259//methylation	K00559//sterol 24-C-methyltransferase [EC:2.1.1.41]	gi|357458199|ref|XP_003599380.1|//S-adenosyl-methionine-sterol-C-methyltransferase [Medicago truncatula];gi|502128047|ref|XP_004499918.1|//PREDICTED: cycloartenol-C-24-methyltransferase [Cicer arietinum];gi|593098126|ref|XP_007131415.1|//hypothetical protein PHAVU_011G011800g [Phaseolus vulgaris]	C2
Aradu.1S33P	2962	1464.21	949.7	1.34197	3.61201e-116	Up	GO:0016021//integral component of membrane;GO:0005789//endoplasmic reticulum membrane	GO:0051377//mannose-ethanolamine phosphotransferase activity;GO:0008484//sulfuric ester hydrolase activity	GO:0006506//GPI anchor biosynthetic process	K05285//phosphatidylinositol glycan, class N [EC:2.7.-.-]	gi|734382963|gb|KHN23769.1|//GPI ethanolamine phosphate transferase 1 [Glycine soja];gi|571434546|ref|XP_006573226.1|//PREDICTED: GPI ethanolamine phosphate transferase 1 isoform X1 [Glycine max]	C2
Aradu.1T2VN	2842	228.46	849.91	-1.17798	5.9119e-35	Down	GO:0016020//membrane;GO:0005794//Golgi apparatus	GO:0008378//galactosyltransferase activity	NA	K20843//hydroxyproline O-galactosyltransferase 2/3/4/5/6 [EC:2.4.1.-]	gi|255540853|ref|XP_002511491.1|//PREDICTED: probable beta-1,3-galactosyltransferase 19 [Ricinus communis]	C5
Aradu.1V1I5	1997	2032.51	14185.1	-2.08566	0	Down	GO:0016021//integral component of membrane	GO:0020037//heme binding;GO:0005506//iron ion binding;GO:0010295//(+)-abscisic acid 8'-hydroxylase activity	GO:0010268//brassinosteroid homeostasis;GO:0007275//multicellular organism development;GO:0016132//brassinosteroid biosynthetic process;GO:0009687//abscisic acid metabolic process;GO:0016125//sterol metabolic process;GO:0055114//oxidation-reduction process	K09843//(+)-abscisic acid 8'-hydroxylase [EC:1.14.13.93]	gi|734422849|gb|KHN41770.1|//Abscisic acid 8'-hydroxylase 1 [Glycine soja]	C5
Aradu.1V6RE	4519	684.34	20694.6	-4.20101	0	Down	NA	GO:0008289//lipid binding	NA	K07466//replication factor A1	gi|922329455|ref|XP_003628568.2|//replication factor-A carboxy-terminal domain protein [Medicago truncatula];gi|922395953|ref|XP_003590846.2|//replication factor-A carboxy-terminal domain protein [Medicago truncatula];gi|955303118|ref|XP_014630792.1|//PREDICTED: protein ENHANCED DISEASE RESISTANCE 2-like isoform X5 [Glycine max]	C5
Aradu.1V7PF	1324	158.8	589.42	-1.1747	8.76224e-25	Down	GO:0005634//nucleus	GO:0000989//transcription factor activity, transcription factor binding;GO:0008270//zinc ion binding	GO:0006355//regulation of transcription, DNA-templated;GO:0009640//photomorphogenesis	K12135//zinc finger protein CONSTANS	gi|593135158|ref|XP_007131752.1|//hypothetical protein PHAVU_011G038900g [Phaseolus vulgaris]	C9
Aradu.1W5FD	1009	1395.35	6742.96	-1.55537	0	Down	NA	NA	NA	NA	gi|593265562|ref|XP_007134959.1|//hypothetical protein PHAVU_010G090100g [Phaseolus vulgaris];gi|922333852|ref|XP_013444917.1|//BON1-associated-like protein [Medicago truncatula]	C4
Aradu.1W6ZM	2129	2138.5	1746.61	1.00943	7.0439e-108	Up	GO:0016021//integral component of membrane	GO:0000254//C-4 methylsterol oxidase activity;GO:0005506//iron ion binding	GO:0006633//fatty acid biosynthetic process;GO:0055114//oxidation-reduction process	K15404//aldehyde decarbonylase [EC:4.1.99.5]	gi|734397235|gb|KHN30013.1|//Protein WAX2 [Glycine soja]	C1
Aradu.1W9KV	1293	922.75	411.75	1.88156	2.57717e-119	Up	NA	GO:0016788//hydrolase activity, acting on ester bonds	NA	K21026//acetylajmaline esterase [EC:3.1.1.80];K01188//beta-glucosidase [EC:3.2.1.21];K00679//phospholipid:diacylglycerol acyltransferase [EC:2.3.1.158];K10960//geranylgeranyl diphosphate/geranylgeranyl-bacteriochlorophyllide a reductase [EC:1.3.1.83 1.3.1.111]	gi|593695173|ref|XP_007148085.1|//hypothetical protein PHAVU_006G179500g [Phaseolus vulgaris]	C2
Aradu.1WV86	604	103	5	5.08196	1.36293e-33	Up	GO:0031224//intrinsic component of membrane	NA	NA	K03006//DNA-directed RNA polymerase II subunit RPB1 [EC:2.7.7.6];K19891//glucan endo-1,3-beta-glucosidase 1/2/3 [EC:3.2.1.39]	gi|593786897|ref|XP_007156489.1|//hypothetical protein PHAVU_003G290300g [Phaseolus vulgaris]	C7
Aradu.1X3CT	1034	32	334	-2.66632	1.37972e-41	Down	GO:0016021//integral component of membrane	NA	NA	K12600//superkiller protein 3	gi|357520111|ref|XP_003630344.1|//transmembrane protein, putative [Medicago truncatula]	C5
Aradu.1X6G8	1794	206.09	52.65	2.68616	1.76332e-42	Up	GO:0016021//integral component of membrane	GO:0016709//oxidoreductase activity, acting on paired donors, with incorporation or reduction of molecular oxygen, NAD(P)H as one donor, and incorporation of one atom of oxygen;GO:0020037//heme binding;GO:0005506//iron ion binding	GO:0009809//lignin biosynthetic process;GO:0055114//oxidation-reduction process	K09755//ferulate-5-hydroxylase [EC:1.14.-.-]	gi|356496685|ref|XP_003517196.1|//PREDICTED: cytochrome P450 84A1-like [Glycine max]	C1
Aradu.1YE7N	384	968.87	3833.94	-1.26707	2.64287e-168	Down	NA	GO:0016740//transferase activity	NA	K15692//E3 ubiquitin-protein ligase RNF13 [EC:2.3.2.27]	gi|502161637|ref|XP_004512233.1|//PREDICTED: thiosulfate sulfurtransferase 16, chloroplastic-like isoform X1 [Cicer arietinum];gi|734422931|gb|KHN41852.1|//Senescence-associated protein DIN1 [Glycine soja]	C5
Aradu.1ZR6L	888	37.09	124.86	-1.03382	6.58897e-06	Down	GO:0016021//integral component of membrane	NA	NA	NA	gi|734387567|gb|KHN25330.1|//Transmembrane protein 45B [Glycine soja]	C8
Aradu.1ZX4A	435	176	117	1.30645	3.03332e-15	Up	NA	NA	NA	NA	gi|357442399|ref|XP_003591477.1|//leguminosin group486 secreted peptide [Medicago truncatula]	C2
Aradu.206DU	2224	231	809	-1.09086	9.66029e-30	Down	GO:0009707//chloroplast outer membrane	NA	GO:0009658//chloroplast organization	K10352//myosin heavy chain;K11498//centromeric protein E;K20283//golgin subfamily A member 4	gi|947074475|gb|KRH23366.1|//hypothetical protein GLYMA_13G353200 [Glycine max];gi|571503440|ref|XP_006595109.1|//PREDICTED: protein CHUP1, chloroplastic-like [Glycine max]	C5
Aradu.20IWY	1057	30995.5	24627	1.0492	0	Up	GO:0000790//nuclear chromatin;GO:0000786//nucleosome	GO:0003677//DNA binding;GO:0046982//protein heterodimerization activity	GO:0006342//chromatin silencing	K11251//histone H2A	gi|595830486|ref|XP_007206082.1|//hypothetical protein PRUPE_ppa012888mg [Prunus persica]	C1
Aradu.20JKI	912	155.56	16.45	3.9587	1.08741e-44	Up	NA	GO:0050529//polyneuridine-aldehyde esterase activity	NA	K08233//polyneuridine-aldehyde esterase [EC:3.1.1.78]	gi|356511853|ref|XP_003524636.1|//PREDICTED: salicylic acid-binding protein 2-like [Glycine max]	C7
Aradu.210JQ	1195	2800.08	11213.8	-1.28435	0	Down	NA	GO:0003677//DNA binding;GO:0005488//binding	GO:0006351//transcription, DNA-templated	K19027//zinc finger FYVE domain-containing protein 26;K17895//GATA-binding protein 3	gi|950940158|ref|XP_014492524.1|//PREDICTED: GATA transcription factor 7-like [Vigna radiata var. radiata]	C5
Aradu.212BQ	3073	14954.2	11012.6	1.15878	0	Up	NA	GO:0008889//glycerophosphodiester phosphodiesterase activity	GO:0006629//lipid metabolic process	K01126//glycerophosphoryl diester phosphodiesterase [EC:3.1.4.46]	gi|734383221|gb|KHN23877.1|//Putative glycerophosphoryl diester phosphodiesterase 3 [Glycine soja]	C2
Aradu.215LT	3109	336.39	203.09	1.4454	1.92541e-31	Up	GO:0016020//membrane;GO:0016021//integral component of membrane	NA	NA	K08176//MFS transporter, PHS family, inorganic phosphate transporter;K03509//DNA polymerase eta [EC:2.7.7.7];K13675//UDP-glucose:O-linked fucose beta-1,3-glucosyltransferase [EC:2.4.1.-]	gi|571501965|ref|XP_006594879.1|//PREDICTED: uncharacterized protein LOC100779943 isoform X1 [Glycine max]	C2
Aradu.21CNU	1173	439	293	1.30071	1.05524e-34	Up	NA	NA	NA	NA	gi|502077011|ref|XP_004485523.1|//PREDICTED: uncharacterized protein LOC101497439 [Cicer arietinum]	C2
Aradu.22RE6	1321	26.01	93.42	-1.12728	2.36706e-05	Down	NA	GO:0008168//methyltransferase activity	GO:0032259//methylation	K11665//DNA helicase INO80 [EC:3.6.4.12];K19562//bifunctional dethiobiotin synthetase / adenosylmethionine---8-amino-7-oxononanoate aminotransferase [EC:6.3.3.3 2.6.1.62]	gi|920700521|gb|KOM43746.1|//hypothetical protein LR48_Vigan05g135100 [Vigna angularis];gi|593698674|ref|XP_007149802.1|//hypothetical protein PHAVU_005G100000g [Phaseolus vulgaris]	C5
Aradu.22X1P	1491	51.01	289.07	-1.78518	6.83957e-23	Down	GO:0005634//nucleus	GO:0003677//DNA binding;GO:0003700//transcription factor activity, sequence-specific DNA binding;GO:0046983//protein dimerization activity	GO:0006355//regulation of transcription, DNA-templated;GO:0010093//specification of floral organ identity	K09264//MADS-box transcription factor, plant	gi|571458150|ref|XP_006581063.1|//PREDICTED: MADS-box protein GmNMH7 isoform X1 [Glycine max]	C5
Aradu.23179	795	101	2457.59	-3.88743	0	Down	GO:0016021//integral component of membrane	NA	NA	K06910//uncharacterized protein	gi|922365299|ref|XP_013454869.1|//phosphatidylethanolamine-binding protein [Medicago truncatula]	C5
Aradu.23LCR	2715	3339.83	2403.99	1.19173	2.81694e-218	Up	NA	GO:0016307//phosphatidylinositol phosphate kinase activity	GO:0046854//phosphatidylinositol phosphorylation	K00889//1-phosphatidylinositol-4-phosphate 5-kinase [EC:2.7.1.68]	gi|571451506|ref|XP_006578756.1|//PREDICTED: phosphatidylinositol 4-phosphate 5-kinase 1-like [Glycine max]	C2
Aradu.23UFR	1472	7350.47	5768.48	1.06703	0	Up	GO:0005765//lysosomal membrane;GO:0071458//integral component of cytoplasmic side of endoplasmic reticulum membrane;GO:0071556//integral component of lumenal side of endoplasmic reticulum membrane;GO:0030660//Golgi-associated vesicle membrane	GO:0042500//aspartic endopeptidase activity, intramembrane cleaving	GO:0009846//pollen germination;GO:0009555//pollen development;GO:0033619//membrane protein proteolysis;GO:0006465//signal peptide processing	K09595//minor histocompatibility antigen H13 [EC:3.4.23.-]	gi|502131994|ref|XP_004501187.1|//PREDICTED: signal peptide peptidase-like [Cicer arietinum]	C2
Aradu.23XWK	1328	12012.6	8488.55	1.21835	0	Up	NA	GO:0005544//calcium-dependent phospholipid binding;GO:0005509//calcium ion binding	NA	K17095//annexin A7/11	gi|734386930|gb|KHN25117.1|//Annexin-like protein RJ4 [Glycine soja]	C2
Aradu.23ZME	917	19	99.99	-1.6784	1.22113e-08	Down	NA	NA	NA	NA	gi|356530537|ref|XP_003533837.1|//PREDICTED: uncharacterized protein LOC100781444 [Glycine max]	C4
Aradu.249ZN	390	9	39	-1.39809	0.000663281	Down	NA	NA	NA	NA	NA	C5
Aradu.24BNI	1308	1084.78	3.93	8.82604	2.38032e-275	Up	NA	NA	NA	K15223//upstream activation factor subunit UAF30	gi|356537694|ref|XP_003537360.1|//PREDICTED: upstream activation factor subunit spp27-like [Glycine max]	C7
Aradu.24I8J	2238	489.52	385.32	1.0627	1.8742e-28	Up	GO:0005774//vacuolar membrane;GO:0005768//endosome;GO:0016021//integral component of membrane;GO:0005802//trans-Golgi network	GO:0008757//S-adenosylmethionine-dependent methyltransferase activity	GO:0032259//methylation	K16302//metal transporter CNNM;K15449//tRNA wybutosine-synthesizing protein 1 [EC:4.1.3.44]	gi|734323655|gb|KHN04781.1|//Putative methyltransferase PMT23 [Glycine soja]	C2
Aradu.24LGE	1816	2188.06	23252.5	-2.69227	0	Down	NA	GO:0016301//kinase activity	GO:0016310//phosphorylation	NA	gi|571514525|ref|XP_003545866.2|//PREDICTED: SNF1-related protein kinase regulatory subunit gamma-like PV42a [Glycine max]	C6
Aradu.24ZSJ	1969	354.11	224.55	1.37455	9.97121e-31	Up	GO:0005743//mitochondrial inner membrane;GO:0016021//integral component of membrane	GO:0015228//coenzyme A transmembrane transporter activity;GO:0003735//structural constituent of ribosome	GO:0035349//coenzyme A transmembrane transport;GO:0006412//translation	K15084//solute carrier family 25 (mitochondrial carrier protein), member 16	gi|502132638|ref|XP_004501459.1|//PREDICTED: mitochondrial substrate carrier family protein P [Cicer arietinum]	C2
Aradu.250G2	1739	3743.02	2410.56	1.35222	3.48897e-297	Up	GO:0005774//vacuolar membrane;GO:0009505//plant-type cell wall;GO:0008250//oligosaccharyltransferase complex;GO:0016021//integral component of membrane;GO:0005886//plasma membrane	GO:0004579//dolichyl-diphosphooligosaccharide-protein glycotransferase activity	GO:0018279//protein N-linked glycosylation via asparagine	K12666//oligosaccharyltransferase complex subunit alpha (ribophorin I)	gi|356535631|ref|XP_003536348.1|//PREDICTED: dolichyl-diphosphooligosaccharide--protein glycosyltransferase subunit 1B-like [Glycine max]	C2
Aradu.251QA	2199	159.24	44.63	2.5525	1.2978e-31	Up	NA	GO:0003954//NADH dehydrogenase activity;GO:0005509//calcium ion binding	GO:0055114//oxidation-reduction process	K17871//NADH:ubiquinone reductase (non-electrogenic) [EC:1.6.5.9]	gi|571500357|ref|XP_006594628.1|//PREDICTED: external alternative NAD(P)H-ubiquinone oxidoreductase B2, mitochondrial-like isoform X1 [Glycine max]	C2
Aradu.251WJ	2187	39.92	181.93	-1.47081	5.63389e-12	Down	NA	NA	NA	K08592//sentrin-specific protease 1 [EC:3.4.22.68]	gi|357484057|ref|XP_003612315.1|//Ulp1 protease family, carboxy-terminal domain protein [Medicago truncatula]	C8
Aradu.25598	1943	531	2673.17	-1.61438	6.93294e-169	Down	NA	GO:0046872//metal ion binding;GO:0051213//dioxygenase activity	GO:0055114//oxidation-reduction process	K05278//flavonol synthase [EC:1.14.11.23]	gi|356524814|ref|XP_003531023.1|//PREDICTED: probable 2-oxoglutarate/Fe(II)-dependent dioxygenase [Glycine max]	C5
Aradu.25NPV	1593	431.68	1488.33	-1.06827	3.0492e-51	Down	NA	GO:0005488//binding	NA	K16189//phytochrome-interacting factor 4;K11253//histone H3;K07953//GTP-binding protein SAR1 [EC:3.6.5.-]	gi|947112536|gb|KRH60838.1|//hypothetical protein GLYMA_04G012500 [Glycine max];gi|593267977|ref|XP_007136166.1|//hypothetical protein PHAVU_009G023500g [Phaseolus vulgaris]	C4
Aradu.262PJ	2491	9931.81	6947.47	1.23296	0	Up	GO:0016021//integral component of membrane	GO:0005215//transporter activity	GO:0006810//transport	K14638//solute carrier family 15 (peptide/histidine transporter), member 3/4	gi|356570054|ref|XP_003553207.1|//PREDICTED: protein NRT1/ PTR FAMILY 2.13-like [Glycine max];gi|661881468|emb|CDP14878.1|//unnamed protein product [Coffea canephora];gi|356567570|ref|XP_003551991.1|//PREDICTED: protein NRT1/ PTR FAMILY 2.13-like [Glycine max]	C2
Aradu.26IB4	1440	662.95	430.76	1.3394	1.32463e-53	Up	GO:0005634//nucleus	NA	GO:0006260//DNA replication	K10734//GINS complex subunit 3	gi|502129970|ref|XP_004500486.1|//PREDICTED: DNA replication complex GINS protein PSF3-like [Cicer arietinum]	C2
Aradu.26N74	1800	114.11	0	8.55167	8.80372e-32	Up	NA	GO:0016491//oxidoreductase activity	NA	NA	gi|593792418|ref|XP_007159248.1|//hypothetical protein PHAVU_002G221800g [Phaseolus vulgaris]	C7
Aradu.27A1J	381	2631.18	10543.7	-1.28521	0	Down	NA	NA	NA	NA	gi|357511361|ref|XP_003625969.1|//calvin cycle protein CP12-1 [Medicago truncatula]	C5
Aradu.27RSB	2393	897.73	383.47	1.94455	2.87009e-121	Up	GO:0016021//integral component of membrane	NA	GO:0055085//transmembrane transport	NA	gi|571506285|ref|XP_006595683.1|//PREDICTED: oligopeptide transporter 1-like [Glycine max]	C2
Aradu.28MTX	2549	3822.31	1733.79	1.8579	0	Up	GO:0043231//intracellular membrane-bounded organelle	NA	GO:0006259//DNA metabolic process	NA	gi|502136787|ref|XP_004502833.1|//PREDICTED: mini-chromosome maintenance complex-binding protein [Cicer arietinum]	C2
Aradu.296X5	1964	3297.44	2475.45	1.13104	1.98358e-198	Up	GO:0005783//endoplasmic reticulum;GO:0009505//plant-type cell wall;GO:0009506//plasmodesma;GO:0016021//integral component of membrane;GO:0045177//apical part of cell;GO:0009925//basal plasma membrane	GO:0010329//auxin efflux transmembrane transporter activity	GO:0010315//auxin efflux;GO:0010051//xylem and phloem pattern formation;GO:0055085//transmembrane transport;GO:0010229//inflorescence development;GO:0010338//leaf formation;GO:0010252//auxin homeostasis;GO:0048364//root development;GO:0009908//flower development;GO:0009630//gravitropism;GO:0009926//auxin polar transport;GO:0048826//cotyledon morphogenesis;GO:0010358//leaf shaping	K13947//auxin efflux carrier family	gi|582014261|dbj|BAO49656.1|//putative auxin efflux carrier protein [Vigna angularis]	C2
Aradu.297AK	2992	448.89	359.56	1.03752	2.45319e-25	Up	GO:0016021//integral component of membrane;GO:0005886//plasma membrane	NA	NA	NA	gi|356522598|ref|XP_003529933.1|//PREDICTED: uncharacterized protein LOC100777848 [Glycine max]	C7
Aradu.29ERF	1904	143.79	473.54	-1.00214	3.62197e-16	Down	GO:0016020//membrane	GO:0016709//oxidoreductase activity, acting on paired donors, with incorporation or reduction of molecular oxygen, NAD(P)H as one donor, and incorporation of one atom of oxygen;GO:0046872//metal ion binding	GO:0044550//secondary metabolite biosynthetic process	K00512//steroid 17alpha-monooxygenase / 17alpha-hydroxyprogesterone deacetylase [EC:1.14.14.19 1.14.14.32];K07408//cytochrome P450 family 1 subfamily A polypeptide 1 [EC:1.14.14.1]	gi|922369818|ref|XP_013457073.1|//cytochrome P450 family 71 protein [Medicago truncatula]	C5
Aradu.29HGX	1496	61.27	453.03	-2.16897	3.29605e-44	Down	GO:0016020//membrane;GO:0070449//elongin complex	NA	GO:0006368//transcription elongation from RNA polymerase II promoter	K00844//hexokinase [EC:2.7.1.1]	gi|965601439|dbj|BAT88617.1|//hypothetical protein VIGAN_05215700 [Vigna angularis var. angularis];gi|571451688|ref|XP_006578813.1|//PREDICTED: probable mediator of RNA polymerase II transcription subunit 26c isoform X2 [Glycine max];gi|947105456|gb|KRH53839.1|//hypothetical protein GLYMA_06G149200 [Glycine max]	C8
Aradu.29PYU	336	35	188	-1.70792	8.51687e-15	Down	NA	NA	NA	K03768//peptidyl-prolyl cis-trans isomerase B (cyclophilin B) [EC:5.2.1.8]	gi|502181916|ref|XP_004516906.1|//PREDICTED: uncharacterized protein LOC101499882 [Cicer arietinum]	C6
Aradu.2A2BJ	962	315	3	7.43163	2.69009e-93	Up	GO:0000502//proteasome complex	NA	NA	K03036//26S proteasome regulatory subunit N6	gi|593306080|ref|XP_007137150.1|//hypothetical protein PHAVU_009G104000g [Phaseolus vulgaris]	C7
Aradu.2AC1F	2645	186.91	1	8.26359	2.96363e-52	Up	GO:0005634//nucleus	GO:0003677//DNA binding	GO:0000160//phosphorelay signal transduction system;GO:0006355//regulation of transcription, DNA-templated	K14491//two-component response regulator ARR-B family;K10839//UV excision repair protein RAD23	gi|502165810|ref|XP_004513697.1|//PREDICTED: putative two-component response regulator ARR13 [Cicer arietinum];gi|698809706|ref|XP_009837882.1|//hypothetical protein H257_12402 [Aphanomyces astaci]	C2
Aradu.2CJ52	1293	284.63	1328.89	-1.50567	5.3383e-77	Down	GO:0016020//membrane;GO:0016021//integral component of membrane	GO:0016491//oxidoreductase activity	GO:0055114//oxidation-reduction process	K08081//tropinone reductase I [EC:1.1.1.206];K00059//3-oxoacyl-[acyl-carrier protein] reductase [EC:1.1.1.100];K11165//dehydrogenase/reductase SDR family member 7 [EC:1.1.-.-];K09841//xanthoxin dehydrogenase [EC:1.1.1.288]	gi|358249360|ref|NP_001239786.1|//uncharacterized protein LOC100808990 [Glycine max];gi|778664825|ref|XP_011660361.1|//PREDICTED: 11-beta-hydroxysteroid dehydrogenase 1B-like [Cucumis sativus];gi|502139623|ref|XP_004503837.1|//PREDICTED: 11-beta-hydroxysteroid dehydrogenase 1B-like [Cicer arietinum]	C8
Aradu.2DE36	614	718.03	316.29	1.90018	1.5833e-94	Up	NA	NA	NA	NA	NA	C2
Aradu.2E07P	450	340	1402	-1.32649	2.31066e-67	Down	NA	NA	NA	NA	gi|922364442|ref|XP_013454501.1|//transmembrane protein, putative [Medicago truncatula]	C8
Aradu.2GH2J	1139	1023.95	804.81	1.06481	2.14856e-57	Up	NA	NA	NA	K17867//diphthamide biosynthesis protein 4;K02943//large subunit ribosomal protein LP2	gi|358248720|ref|NP_001239673.1|//uncharacterized protein LOC100797450 [Glycine max]	C2
Aradu.2GH9Y	1624	1928.97	788.97	2.00718	4.15158e-269	Up	NA	GO:0004351//glutamate decarboxylase activity;GO:0030170//pyridoxal phosphate binding	GO:0006536//glutamate metabolic process	K01580//glutamate decarboxylase [EC:4.1.1.15]	gi|593692902|ref|XP_007146993.1|//hypothetical protein PHAVU_006G087600g [Phaseolus vulgaris]	C7
Aradu.2H0R0	1694	1.33101e+06	4.91287e+06	-1.16666	0	Down	NA	GO:0045735//nutrient reservoir activity	NA	K10779//transcriptional regulator ATRX [EC:3.6.4.12]	gi|46560478|gb|AAT00597.1|//conarachin [Arachis hypogaea];gi|46560474|gb|AAT00595.1|//conarachin [Arachis hypogaea];gi|574139395|emb|CCW28760.1|//seed storage protein Ara h1 [Arachis duranensis];gi|1168390|sp|P43237.1|ALL11_ARAHY//RecName: Full=Allergen Ara h 1, clone P17; AltName: Full=Allergen Ara h I; AltName: Allergen=Ara h 1; Flags: Precursor [Arachis hypogaea];gi|1168391|sp|P43238.1|ALL12_A…	C8
Aradu.2H1TE	3300	739.49	566.11	1.10284	2.23137e-44	Up	NA	GO:0004674//protein serine/threonine kinase activity;GO:0005524//ATP binding	GO:0006468//protein phosphorylation	K14510//serine/threonine-protein kinase CTR1 [EC:2.7.11.1]	gi|571449934|ref|XP_006578285.1|//PREDICTED: serine/threonine-protein kinase CTR1-like [Glycine max]	C2
Aradu.2HW4T	906	61	17	2.56066	2.01408e-13	Up	NA	NA	NA	NA	gi|920704349|gb|KOM47574.1|//hypothetical protein LR48_Vigan07g127800 [Vigna angularis]	C2
Aradu.2II5H	1824	8792.81	159.62	6.501	0	Up	GO:0005739//mitochondrion;GO:0009507//chloroplast	GO:0003690//double-stranded DNA binding	GO:0006355//regulation of transcription, DNA-templated	K15032//mTERF domain-containing protein, mitochondrial;K10144//RING finger and CHY zinc finger domain-containing protein 1 [EC:2.3.2.27]	gi|920717937|gb|KOM57134.1|//hypothetical protein LR48_Vigan11g016600 [Vigna angularis];gi|356557195|ref|XP_003546903.1|//PREDICTED: uncharacterized protein LOC100802127 [Glycine max];gi|734363738|gb|KHN16799.1|//BTB/POZ domain-containing protein [Glycine soja]	C7
Aradu.2IP37	1407	318.65	258.46	1.01942	4.0917e-18	Up	GO:0016021//integral component of membrane	NA	NA	K17868//diphthine methyl ester acylhydrolase [EC:3.1.1.97]	gi|356530485|ref|XP_003533811.1|//PREDICTED: diphthine methyltransferase homolog [Glycine max]	C2
Aradu.2J678	1725	739.17	559.15	1.12006	1.97685e-45	Up	GO:0005829//cytosol;GO:0016021//integral component of membrane	GO:0019158//mannokinase activity;GO:0005524//ATP binding;GO:0004340//glucokinase activity;GO:0008865//fructokinase activity;GO:0005536//glucose binding	GO:0046835//carbohydrate phosphorylation;GO:0001678//cellular glucose homeostasis;GO:0051156//glucose 6-phosphate metabolic process;GO:0006096//glycolytic process	K00844//hexokinase [EC:2.7.1.1]	gi|356543863|ref|XP_003540378.1|//PREDICTED: hexokinase-3-like [Glycine max]	C2
Aradu.2K04Y	721	1066.39	4663.27	-1.41122	1.1224e-240	Down	NA	NA	GO:0009790//embryo development	NA	gi|28194655|gb|AAO33589.1|AF479307_1//putative lea 4 [Arachis hypogaea]	C5
Aradu.2K5UT	4307	4761.89	3645.94	1.10263	2.92301e-274	Up	GO:0016021//integral component of membrane	GO:0004674//protein serine/threonine kinase activity;GO:0005524//ATP binding;GO:0016491//oxidoreductase activity	GO:0006468//protein phosphorylation	K04733//interleukin-1 receptor-associated kinase 4 [EC:2.7.11.1]	gi|734395403|gb|KHN28913.1|//LRR receptor-like serine/threonine-protein kinase GSO1 [Glycine soja]	C2
Aradu.2KH9E	2161	178.25	11.04	4.73048	1.98284e-55	Up	NA	NA	NA	K17604//zinc finger SWIM domain-containing protein 3	gi|764638806|ref|XP_004306860.2|//PREDICTED: uncharacterized protein LOC101300183 [Fragaria vesca subsp. vesca]	C1
Aradu.2LH1B	3079	3607.75	19341.5	-1.70514	0	Down	NA	GO:0005524//ATP binding	GO:0019538//protein metabolic process	K03695//ATP-dependent Clp protease ATP-binding subunit ClpB	gi|702496407|ref|XP_010037232.1|//PREDICTED: chaperone protein ClpB1 [Eucalyptus grandis]	C9
Aradu.2NE99	1615	108	549	-1.62839	8.58996e-37	Down	NA	NA	NA	K15397//3-ketoacyl-CoA synthase [EC:2.3.1.199];K20476//RAB6A-GEF complex partner protein 1;K15280//solute carrier family 35, member C2	gi|342365812|gb|AEL30346.1|//WD40-like protein [Arachis hypogaea]	C5
Aradu.2NM82	1869	6	110	-3.47901	8.45417e-19	Down	NA	NA	NA	K10706//senataxin [EC:3.6.4.-];K20724//transmembrane protein 33;K11968//ariadne-1 [EC:2.3.2.27]	gi|731396583|ref|XP_010652564.1|//PREDICTED: serine/threonine-protein phosphatase 7 long form homolog [Vitis vinifera]	C8
Aradu.2P9P8	2919	9614.46	7825.25	1.01446	0	Up	GO:0005634//nucleus	GO:0003682//chromatin binding;GO:0003886//DNA (cytosine-5-)-methyltransferase activity	GO:0090116//C-5 methylation of cytosine	K00558//DNA (cytosine-5)-methyltransferase 1 [EC:2.1.1.37]	gi|828331321|ref|XP_012574570.1|//PREDICTED: putative DNA (cytosine-5)-methyltransferase CMT1 [Cicer arietinum]	C2
Aradu.2PP50	1873	624	132	2.9584	5.12002e-137	Up	NA	NA	NA	K14509//ethylene receptor [EC:2.7.13.-];K17604//zinc finger SWIM domain-containing protein 3;K11407//histone deacetylase 6 [EC:3.5.1.98]	gi|731379344|ref|XP_010668432.1|//PREDICTED: protein FAR1-RELATED SEQUENCE 5-like, partial [Beta vulgaris subsp. vulgaris];gi|502179515|ref|XP_004516444.1|//PREDICTED: protein FAR-RED IMPAIRED RESPONSE 1-like [Cicer arietinum]	C2
Aradu.2Q562	2174	6405.45	4302.36	1.29156	0	Up	NA	GO:0016836//hydro-lyase activity;GO:0003861//3-isopropylmalate dehydratase activity;GO:0016853//isomerase activity;GO:0051539//4 iron, 4 sulfur cluster binding	GO:0008652//cellular amino acid biosynthetic process	K01703//3-isopropylmalate/(R)-2-methylmalate dehydratase large subunit [EC:4.2.1.33 4.2.1.35]	gi|502122527|ref|XP_004497788.1|//PREDICTED: 3-isopropylmalate dehydratase large subunit-like [Cicer arietinum]	C2
Aradu.2Q7VA	1152	5160.27	25672.9	-1.59734	0	Down	NA	NA	NA	NA	gi|351724055|ref|NP_001237812.1|//uncharacterized protein LOC100306373 [Glycine max];gi|920692286|gb|KOM35511.1|//hypothetical protein LR48_Vigan02g166100 [Vigna angularis]	C5
Aradu.2Q9YT	1220	45.89	161.35	-1.09655	1.37356e-07	Down	NA	GO:0003824//catalytic activity;GO:0050662//coenzyme binding;GO:0016621//cinnamoyl-CoA reductase activity	GO:0055114//oxidation-reduction process	K09753//cinnamoyl-CoA reductase [EC:1.2.1.44]	gi|950944152|ref|XP_014493958.1|//PREDICTED: uncharacterized protein LOC106756172 [Vigna radiata var. radiata];gi|502154963|ref|XP_004509912.1|//PREDICTED: cinnamoyl-CoA reductase 1-like [Cicer arietinum]	C9
Aradu.2R9F5	5058	3019.88	1565	1.66572	0	Up	GO:0030132//clathrin coat of coated pit;GO:0030130//clathrin coat of trans-Golgi network vesicle	GO:0005198//structural molecule activity	GO:0006886//intracellular protein transport;GO:0016192//vesicle-mediated transport	K04646//clathrin heavy chain	gi|356495434|ref|XP_003516582.1|//PREDICTED: clathrin heavy chain 2-like [Glycine max];gi|697154437|ref|XP_009631458.1|//PREDICTED: clathrin heavy chain 1 [Nicotiana tomentosiformis];gi|356540720|ref|XP_003538833.1|//PREDICTED: clathrin heavy chain 1-like isoform X1 [Glycine max]	C2
Aradu.2RW34	2904	512.98	407.92	1.048	4.27487e-29	Up	GO:0005618//cell wall	GO:0004252//serine-type endopeptidase activity;GO:0003676//nucleic acid binding	GO:0006508//proteolysis	K04733//interleukin-1 receptor-associated kinase 4 [EC:2.7.11.1];K13199//plasminogen activator inhibitor 1 RNA-binding protein;K12663//Delta(3,5)-Delta(2,4)-dienoyl-CoA isomerase [EC:5.3.3.-];K01183//chitinase [EC:3.2.1.14]	gi|571455633|ref|XP_003524182.2|//PREDICTED: subtilisin-like protease SBT3.3 isoform X1 [Glycine max];gi|965658337|dbj|BAT74756.1|//hypothetical protein VIGAN_01250300 [Vigna angularis var. angularis]	C2
Aradu.2S1CX	4753	521.74	385.86	1.15264	3.94247e-34	Up	GO:0005774//vacuolar membrane;GO:0016021//integral component of membrane;GO:0000325//plant-type vacuole	GO:1902417//(+)-abscisic acid D-glucopyranosyl ester transmembrane transporter activity;GO:0005524//ATP binding;GO:0042626//ATPase activity, coupled to transmembrane movement of substances	GO:0055085//transmembrane transport;GO:1902418//(+)-abscisic acid D-glucopyranosyl ester transmembrane transport	K05666//ATP-binding cassette, subfamily C (CFTR/MRP), member 2	gi|828310567|ref|XP_012571096.1|//PREDICTED: ABC transporter C family member 12-like isoform X3 [Cicer arietinum];gi|828310569|ref|XP_012571097.1|//PREDICTED: ABC transporter C family member 12-like isoform X4 [Cicer arietinum];gi|828310565|ref|XP_012571095.1|//PREDICTED: ABC transporter C family member 12-like isoform X2 [Cicer arietinum];gi|743936343|ref|XP_011012562.1|//PREDICTED: ABC transpor…	C7
Aradu.2TC73	1358	134.47	593.83	-1.42538	5.99012e-33	Down	NA	NA	NA	NA	gi|951075194|ref|XP_014492812.1|//PREDICTED: uncharacterized protein LOC106755209 [Vigna radiata var. radiata]	C5
Aradu.2TK0M	1479	81.75	360.43	-1.42304	8.96038e-21	Down	GO:0016020//membrane	GO:0016740//transferase activity	NA	K20892//beta-arabinofuranosyltransferase [EC:2.4.2.-]	gi|571465912|ref|XP_006583512.1|//PREDICTED: uncharacterized protein At1g28695-like [Glycine max]	C8
Aradu.2U32P	548	23	239	-2.65992	2.75304e-30	Down	NA	NA	NA	NA	NA	C4
Aradu.2UL23	1404	179	85	1.79181	2.23321e-23	Up	GO:0044425//membrane part	NA	GO:0009987//cellular process	K13420//LRR receptor-like serine/threonine-protein kinase FLS2 [EC:2.7.11.1]	gi|734438115|gb|KHN48929.1|//Piriformospora indica-insensitive protein 2 [Glycine soja]	C2
Aradu.2V0VG	1914	160.42	39.7	2.73203	4.17271e-34	Up	NA	NA	NA	K00640//serine O-acetyltransferase [EC:2.3.1.30]	gi|922356378|ref|XP_003614127.2|//plant/T31B5-30 protein [Medicago truncatula]	C2
Aradu.2VD1T	1785	2160.78	1633.01	1.12141	5.53402e-129	Up	GO:0005737//cytoplasm	GO:0000287//magnesium ion binding;GO:0004427//inorganic diphosphatase activity	GO:0006796//phosphate-containing compound metabolic process	K01507//inorganic pyrophosphatase [EC:3.6.1.1]	gi|951044574|ref|XP_014518679.1|//PREDICTED: soluble inorganic pyrophosphatase 6, chloroplastic [Vigna radiata var. radiata]	C2
Aradu.2X0TU	1985	10226.8	48007.7	-1.51353	0	Down	GO:0005634//nucleus	GO:0043565//sequence-specific DNA binding;GO:0003700//transcription factor activity, sequence-specific DNA binding	GO:0006355//regulation of transcription, DNA-templated	K14494//DELLA protein	gi|502084134|ref|XP_004487630.1|//PREDICTED: scarecrow-like protein 21 [Cicer arietinum]	C4
Aradu.2X4WG	1221	173.37	94.85	1.58752	1.85462e-19	Up	NA	GO:0005506//iron ion binding;GO:0051213//dioxygenase activity	GO:0055114//oxidation-reduction process	K05278//flavonol synthase [EC:1.14.11.23]	gi|89574456|gb|ABD77419.1|//senescence-associated nodulin 1A [Glycine max]	C3
Aradu.2XF2V	1699	545.54	447.65	1.0027	8.50876e-29	Up	GO:0005737//cytoplasm	GO:0004615//phosphomannomutase activity	GO:0009298//GDP-mannose biosynthetic process	K17497//phosphomannomutase [EC:5.4.2.8]	gi|351727304|ref|NP_001237668.1|//phosphomannomutase [Glycine max]	C2
Aradu.2Y43U	2401	663.04	472.7	1.20556	8.18653e-46	Up	GO:0016021//integral component of membrane	NA	NA	K13436//pto-interacting protein 1 [EC:2.7.11.1]	gi|357520151|ref|XP_003630364.1|//CBS/octicosapeptide/phox/Bemp1 (PB1) domain protein [Medicago truncatula]	C2
Aradu.2Y79C	1364	2447.94	1566.25	1.36164	4.105e-197	Up	NA	GO:0005506//iron ion binding;GO:0045544//gibberellin 20-oxidase activity;GO:0047927//gibberellin-44 dioxygenase activity	GO:0009908//flower development;GO:0009826//unidimensional cell growth;GO:0009416//response to light stimulus;GO:0055114//oxidation-reduction process;GO:0009740//gibberellic acid mediated signaling pathway;GO:0009686//gibberellin biosynthetic process	K05282//gibberellin 20-oxidase [EC:1.14.11.12]	gi|702010914|gb|AIW04422.1|//gibberellin 20-oxidase family protein GA20ox [Betula luminifera]	C3
Aradu.2Z8XP	2769	821.37	667.36	1.01695	3.08851e-43	Up	GO:0005874//microtubule;GO:0015630//microtubule cytoskeleton;GO:0044430//cytoskeletal part;GO:0005819//spindle	NA	GO:0050794//regulation of cellular process;GO:0060236//regulation of mitotic spindle organization;GO:0032147//activation of protein kinase activity	K16812//targeting protein for Xklp2	gi|734312994|gb|KHN01110.1|//Targeting protein for Xklp2 [Glycine soja]	C1
Aradu.2Z93R	4112	37	2827.79	-5.53862	0	Down	NA	NA	NA	K17604//zinc finger SWIM domain-containing protein 3	gi|147765294|emb|CAN77889.1|//hypothetical protein VITISV_003778 [Vitis vinifera];gi|147787970|emb|CAN62918.1|//hypothetical protein VITISV_029735 [Vitis vinifera]	C5
Aradu.301P6	1094	121.14	70.72	1.49387	3.56079e-13	Up	GO:0016021//integral component of membrane	GO:0008289//lipid binding	GO:0006869//lipid transport	NA	gi|525313868|ref|NP_001265899.1|//uncharacterized protein LOC101506326 precursor [Cicer arietinum]	C2
Aradu.30TWS	3670	5614.12	4019.33	1.19949	0	Up	GO:0005634//nucleus;GO:0005737//cytoplasm	GO:0003677//DNA binding;GO:0003910//DNA ligase (ATP) activity;GO:0008270//zinc ion binding;GO:0003950//NAD+ ADP-ribosyltransferase activity;GO:0051287//NAD binding	GO:0006273//lagging strand elongation;GO:0051103//DNA ligation involved in DNA repair;GO:0006471//protein ADP-ribosylation	K10798//poly [ADP-ribose] polymerase [EC:2.4.2.30]	gi|922345889|ref|XP_013449859.1|//poly(ADP-ribose) polymerase domain protein [Medicago truncatula]	C2
Aradu.31AY0	1759	6	316	-5.00143	1.29437e-60	Down	GO:0016020//membrane;GO:0009506//plasmodesma;GO:0016021//integral component of membrane;GO:0005886//plasma membrane	GO:0004674//protein serine/threonine kinase activity;GO:0005524//ATP binding;GO:0004672//protein kinase activity	GO:0006468//protein phosphorylation;GO:0042742//defense response to bacterium	K04733//interleukin-1 receptor-associated kinase 4 [EC:2.7.11.1]	gi|920692947|gb|KOM36172.1|//hypothetical protein LR48_Vigan02g232200 [Vigna angularis];gi|590625642|ref|XP_007025939.1|//Cysteine-rich RLK 29 [Theobroma cacao]	C6
Aradu.31IUC	2226	4106.14	938.68	2.84646	0	Up	NA	NA	NA	K14487//auxin responsive GH3 gene family	gi|356543199|ref|XP_003540050.1|//PREDICTED: indole-3-acetic acid-amido synthetase GH3.6-like [Glycine max]	C2
Aradu.31UBA	635	271.42	912.69	-1.03221	1.35465e-30	Down	NA	NA	NA	NA	NA	C9
Aradu.31ZWP	1764	254.38	198.12	1.078	4.19253e-16	Up	NA	GO:0003723//RNA binding;GO:0009982//pseudouridine synthase activity	GO:0001522//pseudouridine synthesis;GO:0008033//tRNA processing	K06173//tRNA pseudouridine38-40 synthase [EC:5.4.99.12]	gi|356543399|ref|XP_003540148.1|//PREDICTED: tRNA pseudouridine synthase A-like [Glycine max]	C2
Aradu.329PQ	2524	2178.96	1617.52	1.14724	8.0546e-135	Up	NA	NA	NA	K15292//syntaxin-binding protein 1;K06699//proteasome activator subunit 4;K04730//interleukin-1 receptor-associated kinase 1 [EC:2.7.11.1]	gi|502133928|ref|XP_004501939.1|//PREDICTED: probable polygalacturonase non-catalytic subunit JP650 [Cicer arietinum]	C2
Aradu.32A1K	582	63.42	20.5	2.3467	9.62011e-13	Up	NA	GO:0042349//guiding stereospecific synthesis activity	GO:0009699//phenylpropanoid biosynthetic process;GO:0050790//regulation of catalytic activity	K19027//zinc finger FYVE domain-containing protein 26	gi|357517719|ref|XP_003629148.1|//disease resistance-responsive, dirigent domain protein [Medicago truncatula]	C2
Aradu.32ZUX	1092	386.72	7.4	6.42501	1.02404e-120	Up	NA	NA	NA	K16222//Dof zinc finger protein DOF5.5	gi|593787606|ref|XP_007156842.1|//hypothetical protein PHAVU_002G022000g [Phaseolus vulgaris]	C7
Aradu.33HIQ	1583	508.24	1954.89	-1.22612	1.35166e-82	Down	GO:0016021//integral component of membrane	NA	NA	NA	gi|388519373|gb|AFK47748.1|//unknown [Lotus japonicus];gi|965659513|dbj|BAT75932.1|//hypothetical protein VIGAN_01387000 [Vigna angularis var. angularis]	C5
Aradu.33LQY	823	0	187.82	-7.83582	4.51919e-34	Down	NA	GO:0004577//N-acetylglucosaminyldiphosphodolichol N-acetylglucosaminyltransferase activity	NA	K07432//beta-1,4-N-acetylglucosaminyltransferase [EC:2.4.1.141]	gi|351725986|ref|NP_001237879.1|//uncharacterized protein LOC100527305 [Glycine max]	C5
Aradu.33QAR	1034	19	148.3	-2.24706	1.73039e-16	Down	GO:0044424//intracellular part	GO:0043565//sequence-specific DNA binding;GO:0003700//transcription factor activity, sequence-specific DNA binding	GO:0044699//single-organism process;GO:0006355//regulation of transcription, DNA-templated;GO:0009987//cellular process	NA	gi|573915526|ref|XP_006645414.1|//PREDICTED: GATA transcription factor 16-like [Oryza brachyantha];gi|747065878|ref|XP_011079598.1|//PREDICTED: GATA transcription factor 15-like [Sesamum indicum]	C8
Aradu.33XZT	2512	1545.96	6065.1	-1.25464	4.78576e-261	Down	GO:0005622//intracellular	GO:0046872//metal ion binding	GO:0035556//intracellular signal transduction	K17609//nucleoredoxin [EC:1.8.1.8]	gi|357467067|ref|XP_003603818.1|//nucleoredoxin, putative [Medicago truncatula]	C5
Aradu.34WJ4	621	5084.16	3337.52	1.32462	0	Up	GO:0030529//intracellular ribonucleoprotein complex;GO:0022625//cytosolic large ribosomal subunit	GO:0003723//RNA binding;GO:0003735//structural constituent of ribosome	GO:0006412//translation	K02908//large subunit ribosomal protein L30e	gi|947096607|gb|KRH45192.1|//hypothetical protein GLYMA_08G257100 [Glycine max];gi|356568893|ref|XP_003552642.1|//PREDICTED: 60S ribosomal protein L30 [Glycine max]	C2
Aradu.34YIE	3122	7748.41	5006.6	1.34746	0	Up	GO:0005634//nucleus	GO:0003682//chromatin binding;GO:0003886//DNA (cytosine-5-)-methyltransferase activity	GO:0090116//C-5 methylation of cytosine	K00558//DNA (cytosine-5)-methyltransferase 1 [EC:2.1.1.37]	gi|502164095|ref|XP_004513047.1|//PREDICTED: DNA (cytosine-5)-methyltransferase CMT3 isoform X2 [Cicer arietinum];gi|571433547|ref|XP_006572936.1|//PREDICTED: DNA (cytosine-5)-methyltransferase CMT3 [Glycine max]	C2
Aradu.351AC	888	946.66	3474.68	-1.15857	7.31843e-133	Down	GO:0000326//protein storage vacuole	NA	GO:0048316//seed development	K06699//proteasome activator subunit 4;K12472//epidermal growth factor receptor substrate 15	gi|255647731|gb|ACU24326.1|//unknown [Glycine max]	C4
Aradu.353YW	1088	138	487.29	-1.10273	4.9046e-19	Down	NA	GO:0005506//iron ion binding;GO:0051213//dioxygenase activity;GO:0016491//oxidoreductase activity	GO:0055114//oxidation-reduction process	K05282//gibberellin 20-oxidase [EC:1.14.11.12];K05278//flavonol synthase [EC:1.14.11.23]	gi|734403047|gb|KHN32374.1|//Gibberellin 20 oxidase 1 [Glycine soja];gi|965658643|dbj|BAT75062.1|//hypothetical protein VIGAN_01286300 [Vigna angularis var. angularis];gi|920687848|gb|KOM31831.1|//hypothetical protein LR48_Vigan01g138700 [Vigna angularis]	C6
Aradu.3579H	858	0	182.93	-7.79776	2.39855e-33	Down	GO:0048046//apoplast;GO:0005829//cytosol;GO:0009507//chloroplast	GO:0008964//phosphoenolpyruvate carboxylase activity;GO:0016853//isomerase activity	GO:0006099//tricarboxylic acid cycle;GO:0044723//single-organism carbohydrate metabolic process;GO:0015977//carbon fixation;GO:0015979//photosynthesis;GO:0048366//leaf development;GO:0044281//small molecule metabolic process	K01810//glucose-6-phosphate isomerase [EC:5.3.1.9];K01595//phosphoenolpyruvate carboxylase [EC:4.1.1.31]	gi|590610127|ref|XP_007021728.1|//Phosphoenolpyruvate carboxylase 3 isoform 1 [Theobroma cacao];gi|965662063|dbj|BAT77772.1|//hypothetical protein VIGAN_02036700 [Vigna angularis var. angularis];gi|475622972|gb|EMT32045.1|//Phosphoenolpyruvate carboxylase 1 [Aegilops tauschii]	C8
Aradu.35HVS	2553	1465.29	4962.82	-1.04259	1.50825e-159	Down	NA	GO:0009882//blue light photoreceptor activity;GO:0016829//lyase activity	GO:0009785//blue light signaling pathway	K12118//cryptochrome 1	gi|359807220|ref|NP_001240855.1|//cryptochrome-1-like [Glycine max];gi|920704527|gb|KOM47752.1|//hypothetical protein LR48_Vigan07g145600 [Vigna angularis]	C5
Aradu.35Z4P	2129	19030.9	12626.6	1.30926	0	Up	NA	GO:0004657//proline dehydrogenase activity	GO:0006562//proline catabolic process;GO:0055114//oxidation-reduction process	K00318//proline dehydrogenase [EC:1.5.-.-]	gi|356568869|ref|XP_003552630.1|//PREDICTED: proline dehydrogenase 2, mitochondrial [Glycine max];gi|734354910|gb|KHN13795.1|//Proline dehydrogenase 2, mitochondrial [Glycine soja]	C2
Aradu.3602N	1165	2416.22	1971.56	1.0108	7.001e-122	Up	GO:0005737//cytoplasm	GO:0004364//glutathione transferase activity	GO:0006749//glutathione metabolic process;GO:0009407//toxin catabolic process	K00799//glutathione S-transferase [EC:2.5.1.18]	gi|748303053|gb|AJE59685.1|//tau class glutathione S-transferase [Glycine max]	C1
Aradu.362Q4	1418	220.19	149.44	1.27657	5.6614e-18	Up	GO:0005739//mitochondrion;GO:0009507//chloroplast	GO:0004471//malate dehydrogenase (decarboxylating) (NAD+) activity;GO:0046872//metal ion binding;GO:0005524//ATP binding;GO:0008270//zinc ion binding;GO:0051287//NAD binding;GO:0042803//protein homodimerization activity;GO:0050897//cobalt ion binding	GO:0055114//oxidation-reduction process;GO:0006108//malate metabolic process	K00028//malate dehydrogenase (decarboxylating) [EC:1.1.1.39]	gi|778711026|ref|XP_011656671.1|//PREDICTED: NAD-dependent malic enzyme 59 kDa isoform, mitochondrial [Cucumis sativus];gi|502157333|ref|XP_004510838.1|//PREDICTED: NAD-dependent malic enzyme 59 kDa isoform, mitochondrial-like [Cicer arietinum];gi|590722421|ref|XP_007051890.1|//NAD-dependent malic enzyme 2 isoform 4 [Theobroma cacao]	C7
Aradu.36SI6	985	5407.86	4054.49	1.13292	0	Up	NA	GO:0046872//metal ion binding;GO:0042409//caffeoyl-CoA O-methyltransferase activity	GO:0009809//lignin biosynthetic process;GO:0032259//methylation;GO:0009805//coumarin biosynthetic process	K00588//caffeoyl-CoA O-methyltransferase [EC:2.1.1.104]	gi|951011980|ref|XP_014509927.1|//PREDICTED: caffeoyl-CoA O-methyltransferase [Vigna radiata var. radiata]	C2
Aradu.377X2	2287	1159.85	733.59	1.37828	3.1878e-96	Up	GO:0016021//integral component of membrane;GO:0009941//chloroplast envelope	GO:0005524//ATP binding;GO:0042626//ATPase activity, coupled to transmembrane movement of substances	GO:0055085//transmembrane transport;GO:0044765//single-organism transport	K02021//putative ABC transport system ATP-binding protein	gi|922401679|ref|XP_013467976.1|//ABC transporter of the protein [Medicago truncatula]	C2
Aradu.37G4U	1014	153	125	1.00899	1.28783e-09	Up	GO:0005685//U1 snRNP;GO:0097526//spliceosomal tri-snRNP complex;GO:0034719//SMN-Sm protein complex;GO:0005686//U2 snRNP;GO:0005732//small nucleolar ribonucleoprotein complex;GO:0005687//U4 snRNP;GO:0071013//catalytic step 2 spliceosome;GO:0071004//U2-type prespliceosome;GO:0005682//U5 snRNP;GO:0005689//U12-type spliceosomal complex;GO:0071011//precatalytic spliceosome;GO:0043186//P granule;GO:001…	GO:0003723//RNA binding	GO:0000398//mRNA splicing, via spliceosome	K11099//small nuclear ribonucleoprotein G	gi|440583672|emb|CCH47178.1|//similar to small nuclear ribonucleoprotein G-like [Lupinus angustifolius];gi|595808447|ref|XP_007202761.1|//hypothetical protein PRUPE_ppa013424mg [Prunus persica]	C1
Aradu.37P6F	1329	961.85	374.79	2.07712	3.07884e-141	Up	GO:0016020//membrane	NA	NA	K02984//small subunit ribosomal protein S3Ae;K13420//LRR receptor-like serine/threonine-protein kinase FLS2 [EC:2.7.11.1]	gi|950995569|ref|XP_014505442.1|//PREDICTED: uncharacterized protein At4g06744-like [Vigna radiata var. radiata]	C2
Aradu.37VUK	1771	2742.66	1833.78	1.29814	4.12232e-205	Up	GO:0005774//vacuolar membrane	GO:0001735//prenylcysteine oxidase activity;GO:0016829//lyase activity	GO:0030328//prenylcysteine catabolic process;GO:0009738//abscisic acid-activated signaling pathway;GO:0030327//prenylated protein catabolic process;GO:0045338//farnesyl diphosphate metabolic process;GO:0055114//oxidation-reduction process	K05906//prenylcysteine oxidase / farnesylcysteine lyase [EC:1.8.3.5 1.8.3.6]	gi|502137092|ref|XP_004502965.1|//PREDICTED: farnesylcysteine lyase isoform X1 [Cicer arietinum]	C2
Aradu.381YR	1328	318.59	49.93	3.39111	5.18738e-80	Up	GO:0044428//nuclear part	GO:0005488//binding	GO:0006606//protein import into nucleus	K08857//NIMA (never in mitosis gene a)-related kinase 1/4/5 [EC:2.7.11.1];K20222//importin-5	gi|734329730|gb|KHN06385.1|//Importin-5 [Glycine soja];gi|955321044|ref|XP_014631180.1|//PREDICTED: importin-5-like isoform X2 [Glycine max];gi|947110609|gb|KRH58935.1|//hypothetical protein GLYMA_05G156900 [Glycine max]	C7
Aradu.38AVD	432	94.22	5	4.95342	1.02455e-30	Up	NA	NA	NA	K03715//1,2-diacylglycerol 3-beta-galactosyltransferase [EC:2.4.1.46]	gi|947047511|gb|KRG97140.1|//hypothetical protein GLYMA_19G254100 [Glycine max]	C7
Aradu.38IT2	916	125	100	1.03932	1.5724e-08	Up	GO:0016020//membrane;GO:0009507//chloroplast	GO:0016853//isomerase activity	NA	K07253//phenylpyruvate tautomerase [EC:5.3.2.1]	gi|951074307|ref|XP_014492468.1|//PREDICTED: macrophage migration inhibitory factor homolog isoform X2 [Vigna radiata var. radiata];gi|645279573|ref|XP_008244787.1|//PREDICTED: macrophage migration inhibitory factor homolog isoform X1 [Prunus mume];gi|388512703|gb|AFK44413.1|//unknown [Lotus japonicus]	C7
Aradu.38MP3	985	5	298.41	-5.18184	8.07246e-58	Down	GO:0043231//intracellular membrane-bounded organelle;GO:0016021//integral component of membrane;GO:0044444//cytoplasmic part	GO:0016740//transferase activity	NA	NA	gi|734328927|gb|KHN06078.1|//DUF246 domain-containing protein [Glycine soja]	C4
Aradu.38P9P	2085	913.77	737.38	1.02681	1.35071e-48	Up	NA	NA	NA	K10523//speckle-type POZ protein	gi|571547938|ref|XP_006602728.1|//PREDICTED: BTB/POZ domain-containing protein At3g08570-like isoform X1 [Glycine max]	C1
Aradu.398HV	2208	564.3	2184.43	-1.23534	4.13109e-93	Down	GO:0016020//membrane	GO:0016709//oxidoreductase activity, acting on paired donors, with incorporation or reduction of molecular oxygen, NAD(P)H as one donor, and incorporation of one atom of oxygen;GO:0046872//metal ion binding	GO:0044550//secondary metabolite biosynthetic process	K00512//steroid 17alpha-monooxygenase / 17alpha-hydroxyprogesterone deacetylase [EC:1.14.14.19 1.14.14.32]	gi|734322481|gb|KHN04536.1|//Cytochrome P450 82A1, partial [Glycine soja]	C5
Aradu.39LYQ	666	373.57	61	3.33188	4.06489e-92	Up	NA	NA	NA	K04498//E1A/CREB-binding protein [EC:2.3.1.48]	gi|764610389|ref|XP_011467499.1|//PREDICTED: histone acetyltransferase HAC1-like isoform X1 [Fragaria vesca subsp. vesca];gi|960459707|ref|XP_014752974.1|//PREDICTED: probable histone acetyltransferase HAC-like 1 isoform X2 [Brachypodium distachyon]	C2
Aradu.3A0ZB	1729	4106.03	22084	-1.7098	0	Down	GO:0016020//membrane	GO:0046872//metal ion binding;GO:0003824//catalytic activity	NA	K16285//RING/U-box domain-containing protein [EC:2.3.2.27]	gi|357463243|ref|XP_003601903.1|//C3HC4-type RING zinc finger protein [Medicago truncatula]	C5
Aradu.3A17R	673	34.28	19.99	1.49548	3.9838e-05	Up	NA	NA	NA	K01657//anthranilate synthase component I [EC:4.1.3.27];K18752//transportin-1	gi|356548270|ref|XP_003542526.1|//PREDICTED: uncharacterized protein LOC100795364 [Glycine max]	C2
Aradu.3B2AS	1095	97.87	379	-1.23587	6.7723e-18	Down	GO:0005783//endoplasmic reticulum;GO:0016021//integral component of membrane	GO:0016844//strictosidine synthase activity;GO:0016788//hydrolase activity, acting on ester bonds	GO:0009058//biosynthetic process	NA	gi|502086008|ref|XP_004488079.1|//PREDICTED: protein STRICTOSIDINE SYNTHASE-LIKE 5-like [Cicer arietinum];gi|356530439|ref|XP_003533788.1|//PREDICTED: protein STRICTOSIDINE SYNTHASE-LIKE 4 [Glycine max]	C6
Aradu.3B2S6	2198	388.22	294.73	1.11487	1.08643e-24	Up	NA	GO:0016787//hydrolase activity	GO:0046856//phosphatidylinositol dephosphorylation	K20279//synaptojanin [EC:3.1.3.36];K01099//inositol polyphosphate 5-phosphatase INPP5B/F [EC:3.1.3.36]	gi|571558227|ref|XP_006604537.1|//PREDICTED: type I inositol polyphosphate 5-phosphatase 8-like isoform X2 [Glycine max]	C2
Aradu.3BK8I	1008	42.02	337.42	-2.28801	1.35918e-35	Down	GO:0005634//nucleus	GO:0016787//hydrolase activity	GO:0090501//RNA phosphodiester bond hydrolysis;GO:0009909//regulation of flower development;GO:0009416//response to light stimulus	K03539//ribonuclease P/MRP protein subunit RPP1 [EC:3.1.26.5]	gi|571486931|ref|XP_006590510.1|//PREDICTED: uncharacterized protein LOC100786853 isoform X2 [Glycine max];gi|593790946|ref|XP_007158512.1|//hypothetical protein PHAVU_002G158500g [Phaseolus vulgaris]	C8
Aradu.3G22S	1084	148.27	1928.86	-2.98406	6.34734e-258	Down	NA	NA	NA	NA	gi|312599835|gb|ADQ91843.1|//late embryogenesis abundant protein group 5 protein [Arachis hypogaea]	C8
Aradu.3G78B	1770	100.34	389.85	-1.24064	1.89961e-18	Down	GO:0016020//membrane	GO:0016709//oxidoreductase activity, acting on paired donors, with incorporation or reduction of molecular oxygen, NAD(P)H as one donor, and incorporation of one atom of oxygen;GO:0046872//metal ion binding	GO:0044550//secondary metabolite biosynthetic process	K00512//steroid 17alpha-monooxygenase / 17alpha-hydroxyprogesterone deacetylase [EC:1.14.14.19 1.14.14.32]	gi|950965480|ref|XP_014498862.1|//PREDICTED: cytochrome P450 CYP82D47-like [Vigna radiata var. radiata]	C5
Aradu.3G9VK	651	413	5635	-3.05281	0	Down	NA	NA	NA	NA	gi|29824926|gb|AAO92264.1|//metallothionein-like protein [Arachis hypogaea]	C5
Aradu.3GX0M	4917	742.92	592.64	1.04344	6.49924e-41	Up	NA	GO:0016740//transferase activity	NA	K04733//interleukin-1 receptor-associated kinase 4 [EC:2.7.11.1]	gi|947040036|gb|KRG89760.1|//hypothetical protein GLYMA_20G047000 [Glycine max]	C1
Aradu.3I5YK	2031	1267.53	987.19	1.07801	6.20623e-72	Up	NA	NA	NA	NA	gi|922402771|ref|XP_013468521.1|//kinesin light chain, putative [Medicago truncatula];gi|593688561|ref|XP_007144915.1|//hypothetical protein PHAVU_007G194200g [Phaseolus vulgaris];gi|920691989|gb|KOM35214.1|//hypothetical protein LR48_Vigan02g136400 [Vigna angularis]	C2
Aradu.3IZ11	2163	4258.32	2748.21	1.34918	0	Up	GO:0016021//integral component of membrane	GO:0005215//transporter activity	GO:0006857//oligopeptide transport	K14638//solute carrier family 15 (peptide/histidine transporter), member 3/4	gi|357468661|ref|XP_003604615.1|//proton-dependent oligopeptide transport family protein [Medicago truncatula]	C2
Aradu.3JN5I	1165	2513.49	1512.98	1.44969	2.97036e-222	Up	GO:0005759//mitochondrial matrix	NA	NA	K15414//complement component 1 Q subcomponent-binding protein, mitochondrial	gi|502102182|ref|XP_004491994.1|//PREDICTED: uncharacterized protein At2g39795, mitochondrial [Cicer arietinum]	C2
Aradu.3K2DH	1899	720.99	509.34	1.21874	1.86501e-50	Up	GO:0016021//integral component of membrane;GO:0005886//plasma membrane	GO:0015171//amino acid transmembrane transporter activity	GO:0003333//amino acid transmembrane transport	K14209//solute carrier family 36 (proton-coupled amino acid transporter);K15015//solute carrier family 32 (vesicular inhibitory amino acid transporter)	gi|955319598|ref|XP_014630947.1|//PREDICTED: proline transporter 2-like isoform X1 [Glycine max]	C3
Aradu.3KI43	1519	241.36	1156.78	-1.54347	1.00726e-69	Down	NA	GO:0045552//dihydrokaempferol 4-reductase activity;GO:0050662//coenzyme binding	GO:0055114//oxidation-reduction process	K13265//vestitone reductase [EC:1.1.1.348]	gi|734370825|gb|KHN19441.1|//Dihydroflavonol-4-reductase [Glycine soja]	C5
Aradu.3KJ9A	2340	244.84	1069.12	-1.40913	1.12302e-56	Down	GO:0016021//integral component of membrane	GO:0016705//oxidoreductase activity, acting on paired donors, with incorporation or reduction of molecular oxygen;GO:0020037//heme binding;GO:0005506//iron ion binding;GO:0004497//monooxygenase activity	GO:0010268//brassinosteroid homeostasis;GO:0007275//multicellular organism development;GO:0016132//brassinosteroid biosynthetic process;GO:0016125//sterol metabolic process;GO:0055114//oxidation-reduction process	K20667//beta-amyrin 28-monooxygenase [EC:1.14.13.201]	gi|356511023|ref|XP_003524231.1|//PREDICTED: beta-amyrin 28-oxidase-like [Glycine max]	C5
Aradu.3L4RS	1984	94	410.35	-1.40874	4.84678e-23	Down	NA	NA	NA	K17579//protein phosphatase 1 regulatory subunit 42	gi|356569215|ref|XP_003552800.1|//PREDICTED: protein terminal ear1 [Glycine max]	C5
Aradu.3N04M	519	46951	31178	1.30801	0	Up	NA	GO:0003755//peptidyl-prolyl cis-trans isomerase activity	GO:0006457//protein folding;GO:0000413//protein peptidyl-prolyl isomerization	K01802//peptidylprolyl isomerase [EC:5.2.1.8]	gi|488726160|gb|AGL08208.1|//cyclophilin [Arachis hypogaea]	C2
Aradu.3P5HB	2058	1789.73	5925.96	-1.00992	1.60676e-180	Down	GO:0005618//cell wall;GO:0016021//integral component of membrane	GO:0045330//aspartyl esterase activity;GO:0030599//pectinesterase activity;GO:0046910//pectinesterase inhibitor activity	GO:0045490//pectin catabolic process;GO:0043086//negative regulation of catalytic activity;GO:0042545//cell wall modification	K01051//pectinesterase [EC:3.1.1.11]	gi|571451992|ref|XP_006578909.1|//PREDICTED: probable pectinesterase/pectinesterase inhibitor 61 [Glycine max]	C9
Aradu.3QQ99	3732	357.77	1673.44	-1.50833	1.17439e-96	Down	NA	NA	NA	K20473//neuroblastoma-amplified sequence;K13162//poly(rC)-binding protein 2/3/4;K20478//golgin subfamily B member 1	gi|593795620|ref|XP_007160848.1|//hypothetical protein PHAVU_001G021900g [Phaseolus vulgaris]	C9
Aradu.3R3ED	7488	12.6	711.91	-5.10281	1.46095e-134	Down	NA	NA	NA	K19986//exocyst complex component 8;K07478//putative ATPase;K08247//methionine S-methyltransferase [EC:2.1.1.12];K13457//disease resistance protein RPM1;K14638//solute carrier family 15 (peptide/histidine transporter), member 3/4	gi|571492597|ref|XP_006592283.1|//PREDICTED: uncharacterized protein LOC100800997 isoform X1 [Glycine max];gi|947081784|gb|KRH30573.1|//hypothetical protein GLYMA_11G193400 [Glycine max];gi|593195493|ref|XP_007132328.1|//hypothetical protein PHAVU_011G085500g [Phaseolus vulgaris];gi|951067464|ref|XP_014524236.1|//PREDICTED: uncharacterized protein LOC106780462 [Vigna radiata var. radiata]	C5
Aradu.3SA2N	1466	479.33	308.99	1.35085	7.86375e-40	Up	GO:0009535//chloroplast thylakoid membrane;GO:0010287//plastoglobule;GO:0009941//chloroplast envelope	GO:0016491//oxidoreductase activity	GO:0055114//oxidation-reduction process	K05275//pyridoxine 4-dehydrogenase [EC:1.1.1.65]	gi|951058843|ref|XP_014522275.1|//PREDICTED: uncharacterized oxidoreductase At1g06690, chloroplastic [Vigna radiata var. radiata]	C7
Aradu.3T2SR	1674	511.31	397.78	1.07961	2.4052e-30	Up	NA	GO:0004553//hydrolase activity, hydrolyzing O-glycosyl compounds;GO:0016787//hydrolase activity	NA	K01180//endo-1,3(4)-beta-glucanase [EC:3.2.1.6]	gi|657975306|ref|XP_008379500.1|//PREDICTED: putative endo-1,3(4)-beta-glucanase 2 [Malus domestica];gi|922350773|ref|XP_013451222.1|//glycoside hydrolase family 81 protein [Medicago truncatula]	C2
Aradu.3V1LI	871	58.19	302.6	-1.66118	8.99155e-22	Down	GO:0009535//chloroplast thylakoid membrane;GO:0005886//plasma membrane	GO:0016655//oxidoreductase activity, acting on NAD(P)H, quinone or similar compound as acceptor	GO:0010258//NADH dehydrogenase complex (plastoquinone) assembly;GO:0055114//oxidation-reduction process	K17065//dynamin 1-like protein [EC:3.6.5.5]	gi|351727511|ref|NP_001237675.1|//uncharacterized protein LOC100500669 [Glycine max]	C8
Aradu.3V9VW	2959	1037.35	499.6	1.77144	1.92852e-123	Up	GO:0005664//nuclear origin of replication recognition complex	GO:0003677//DNA binding	GO:0006260//DNA replication	K02605//origin recognition complex subunit 3	gi|571491652|ref|XP_006592003.1|//PREDICTED: origin of replication complex subunit 3 [Glycine max];gi|950938295|ref|XP_014522701.1|//PREDICTED: origin of replication complex subunit 3 [Vigna radiata var. radiata]	C2
Aradu.3X1DE	1631	8071.14	33562.9	-1.33863	0	Down	GO:0005634//nucleus	GO:0003677//DNA binding;GO:0008270//zinc ion binding;GO:0003746//translation elongation factor activity	GO:0032784//regulation of DNA-templated transcription, elongation;GO:0006357//regulation of transcription from RNA polymerase II promoter;GO:0006414//translational elongation	K03145//transcription elongation factor S-II	gi|955317525|ref|XP_014630392.1|//PREDICTED: transcription elongation factor TFIIS isoform X1 [Glycine max]	C5
Aradu.3X53E	525	128	609	-1.53291	2.37541e-37	Down	GO:0005634//nucleus;GO:0005737//cytoplasm	GO:0010427//abscisic acid binding;GO:0004864//protein phosphatase inhibitor activity;GO:0004872//receptor activity	GO:0080163//regulation of protein serine/threonine phosphatase activity;GO:0009738//abscisic acid-activated signaling pathway;GO:0043086//negative regulation of catalytic activity	K14496//abscisic acid receptor PYR/PYL family	gi|356549232|ref|XP_003543001.1|//PREDICTED: abscisic acid receptor PYL12-like [Glycine max]	C5
Aradu.3XQ1H	1349	302.35	3049.58	-2.61693	0	Down	GO:0005737//cytoplasm	GO:0051082//unfolded protein binding	GO:0006457//protein folding	K09510//DnaJ homolog subfamily B member 4	gi|595863049|ref|XP_007211510.1|//hypothetical protein PRUPE_ppa007978mg [Prunus persica];gi|297740428|emb|CBI30610.3|//unnamed protein product [Vitis vinifera]	C9
Aradu.3XQ8Y	1091	577	290	1.70991	2.37694e-66	Up	NA	NA	NA	NA	gi|703162764|ref|XP_010113138.1|//hypothetical protein L484_000140 [Morus notabilis]	C2
Aradu.3YJ2J	1688	3928.51	17613.5	-1.44724	0	Down	NA	NA	NA	K20254//perilipin-4	gi|351726078|ref|NP_001238138.1|//51 kDa seed maturation protein precursor [Glycine max]	C8
Aradu.3YX15	4514	1840	1105.01	1.45303	8.31505e-164	Up	GO:0016020//membrane	GO:0000166//nucleotide binding;GO:0004672//protein kinase activity	GO:0016310//phosphorylation	K04733//interleukin-1 receptor-associated kinase 4 [EC:2.7.11.1]	gi|922366677|ref|XP_013455505.1|//receptor-like kinase, putative [Medicago truncatula];gi|502106486|ref|XP_004492958.1|//PREDICTED: probable receptor protein kinase TMK1 [Cicer arietinum]	C7
Aradu.3ZC2Z	906	198.77	119.3	1.45389	1.39013e-19	Up	GO:0005634//nucleus	GO:0003677//DNA binding	GO:0006355//regulation of transcription, DNA-templated	K06236//collagen, type I, alpha;K14491//two-component response regulator ARR-B family	gi|734414573|gb|KHN37404.1|//Putative Myb family transcription factor [Glycine soja]	C2
Aradu.3ZR52	1318	350.09	3174.62	-2.4634	0	Down	GO:0005634//nucleus	GO:0000989//transcription factor activity, transcription factor binding;GO:0008270//zinc ion binding	GO:0006355//regulation of transcription, DNA-templated;GO:0009640//photomorphogenesis	K02365//separase [EC:3.4.22.49];K12135//zinc finger protein CONSTANS	gi|356496675|ref|XP_003517191.1|//PREDICTED: B-box zinc finger protein 18-like [Glycine max];gi|734411666|gb|KHN36052.1|//Putative salt tolerance-like protein [Glycine soja];gi|947128835|gb|KRH76689.1|//hypothetical protein GLYMA_01G168500 [Glycine max]	C5
Aradu.401HT	1439	343.37	1222.72	-1.11487	2.28142e-45	Down	NA	NA	NA	K15255//ATP-dependent DNA helicase PIF1 [EC:3.6.4.12]	NA	C6
Aradu.40NJ2	439	38.44	26.57	1.2502	0.000119268	Up	NA	NA	NA	K12592//exosome complex protein LRP1	gi|950982996|ref|XP_014502672.1|//PREDICTED: nuclear nucleic acid-binding protein C1D-like [Vigna radiata var. radiata]	C7
Aradu.40ZY5	855	135	1	7.7942	5.05791e-40	Up	NA	NA	NA	K20476//RAB6A-GEF complex partner protein 1	gi|342365812|gb|AEL30346.1|//WD40-like protein [Arachis hypogaea]	C9
Aradu.4118A	3216	20711.7	12041.7	1.4998	0	Up	NA	GO:0030246//carbohydrate binding;GO:0032450//maltose alpha-glucosidase activity;GO:0004558//alpha-1,4-glucosidase activity	GO:0000023//maltose metabolic process	K15925//alpha-D-xyloside xylohydrolase [EC:3.2.1.177]	gi|356495935|ref|XP_003516826.1|//PREDICTED: alpha-xylosidase 1-like [Glycine max]	C2
Aradu.42J3J	2634	9247.13	78005.2	-2.35911	0	Down	GO:0009705//plant-type vacuole membrane;GO:0016021//integral component of membrane	GO:0015140//malate transmembrane transporter activity	GO:0071423//malate transmembrane transport;GO:0015743//malate transport	K12741//heterogeneous nuclear ribonucleoprotein A1/A3;K00430//peroxidase [EC:1.11.1.7];K03695//ATP-dependent Clp protease ATP-binding subunit ClpB;K04730//interleukin-1 receptor-associated kinase 1 [EC:2.7.11.1];K13098//RNA-binding protein FUS	gi|950935394|ref|XP_014516643.1|//PREDICTED: aluminum-activated malate transporter 9-like [Vigna radiata var. radiata];gi|502163753|ref|XP_004512938.1|//PREDICTED: aluminum-activated malate transporter 9-like [Cicer arietinum]	C5
Aradu.42W7I	3362	59.46	583.74	-2.57795	1.29451e-68	Down	NA	NA	NA	K10352//myosin heavy chain;K06638//mitotic spindle assembly checkpoint protein MAD1	gi|571454761|ref|XP_006579887.1|//PREDICTED: filament-like plant protein 7 [Glycine max]	C7
Aradu.43BHZ	796	94.37	579.45	-1.9009	1.70383e-47	Down	NA	NA	NA	NA	gi|358248776|ref|NP_001239938.1|//uncharacterized protein LOC100788024 [Glycine max]	C5
Aradu.43J56	1749	316.22	2681.33	-2.36656	3.7205e-279	Down	NA	NA	NA	K12135//zinc finger protein CONSTANS	gi|61611678|gb|AAX47172.1|//CONSTANS-LIKE a [Pisum sativum];gi|351725879|ref|NP_001235828.1|//CONSTANS-like 2a [Glycine max]	C5
Aradu.43KV4	1093	12	546	-4.79041	7.09534e-102	Down	NA	NA	NA	NA	NA	C4
Aradu.43V4X	378	580	70	3.76801	9.21456e-156	Up	NA	NA	NA	NA	gi|357459815|ref|XP_003600188.1|//hypothetical protein MTR_3g055260 [Medicago truncatula]	C7
Aradu.449JF	1042	924.24	3316.62	-1.12599	2.48245e-121	Down	NA	NA	NA	NA	gi|351724193|ref|NP_001237561.1|//uncharacterized protein LOC100500150 [Glycine max];gi|922343928|ref|XP_013448883.1|//far-red elongated hypocotyl protein, putative [Medicago truncatula];gi|965669869|dbj|BAT84476.1|//hypothetical protein VIGAN_04187000 [Vigna angularis var. angularis]	C5
Aradu.44FBX	511	40.45	24.11	1.4639	1.37594e-05	Up	GO:0016021//integral component of membrane	NA	NA	K19984//exocyst complex component 5;K02184//formin 2	gi|502142915|ref|XP_004505151.1|//PREDICTED: protein IQ-DOMAIN 14 [Cicer arietinum];gi|922369123|ref|XP_013456726.1|//formin-like 2 domain protein [Medicago truncatula]	C7
Aradu.44JZ9	303	292.08	220.56	1.12258	2.80264e-19	Up	NA	NA	NA	NA	gi|947061538|gb|KRH10799.1|//hypothetical protein GLYMA_15G069900 [Glycine max]	C3
Aradu.44KEY	1866	4184.76	2683.84	1.35823	0	Up	GO:0016021//integral component of membrane;GO:0005773//vacuole	GO:0004180//carboxypeptidase activity;GO:0004185//serine-type carboxypeptidase activity	GO:0006508//proteolysis;GO:0051603//proteolysis involved in cellular protein catabolic process	K16297//serine carboxypeptidase-like clade II [EC:3.4.16.-]	gi|470101381|ref|XP_004287151.1|//PREDICTED: serine carboxypeptidase II-2 [Fragaria vesca subsp. vesca];gi|950952966|ref|XP_014496060.1|//PREDICTED: serine carboxypeptidase II-2 [Vigna radiata var. radiata];gi|922391493|ref|XP_013464160.1|//serine carboxypeptidase-like protein [Medicago truncatula]	C2
Aradu.44R1C	2711	489.27	265.79	1.59773	1.48469e-51	Up	NA	NA	NA	NA	gi|357450103|ref|XP_003595328.1|//inter-alpha-trypsin inhibitor heavy chain-like protein [Medicago truncatula]	C7
Aradu.452B2	1973	19021.2	14382.5	1.12067	0	Up	GO:0048046//apoplast;GO:0009506//plasmodesma;GO:0005829//cytosol;GO:0005886//plasma membrane;GO:0005737//cytoplasm;GO:0009570//chloroplast stroma	GO:0000287//magnesium ion binding;GO:0004450//isocitrate dehydrogenase (NADP+) activity;GO:0005507//copper ion binding;GO:0051287//NAD binding	GO:0006099//tricarboxylic acid cycle;GO:0006739//NADP metabolic process;GO:0006097//glyoxylate cycle;GO:0006102//isocitrate metabolic process;GO:0042742//defense response to bacterium	K00031//isocitrate dehydrogenase [EC:1.1.1.42]	gi|950994195|ref|XP_014505076.1|//PREDICTED: isocitrate dehydrogenase [NADP] [Vigna radiata var. radiata]	C2
Aradu.455QS	1111	134.45	672.14	-1.6043	1.14405e-43	Down	NA	NA	NA	K13425//WRKY transcription factor 22	gi|947046905|gb|KRG96534.1|//hypothetical protein GLYMA_19G217000 [Glycine max]	C5
Aradu.45B10	1080	124	435	-1.09329	5.27317e-17	Down	NA	NA	NA	K17710//pentatricopeptide repeat domain-containing protein 1	gi|357499719|ref|XP_003620148.1|//pentatricopeptide (PPR) repeat protein [Medicago truncatula];gi|734346651|gb|KHN11095.1|//Pentatricopeptide repeat-containing protein, mitochondrial [Glycine soja]	C5
Aradu.45B71	2348	967.79	719	1.14609	5.78927e-61	Up	GO:0016021//integral component of membrane	GO:0004190//aspartic-type endopeptidase activity	GO:0006508//proteolysis;GO:0030163//protein catabolic process	K00924;K01381//saccharopepsin [EC:3.4.23.25]	gi|947109705|gb|KRH58031.1|//hypothetical protein GLYMA_05G101900 [Glycine max];gi|922363508|ref|XP_003608454.2|//eukaryotic aspartyl protease family protein [Medicago truncatula];gi|502152780|ref|XP_004509090.1|//PREDICTED: aspartic proteinase CDR1-like [Cicer arietinum]	C2
Aradu.45HYJ	2106	1748.73	1218.43	1.23867	2.13247e-122	Up	GO:0001673//male germ cell nucleus;GO:0019005//SCF ubiquitin ligase complex	NA	GO:0009555//pollen development;GO:0055047//generative cell mitosis;GO:0031146//SCF-dependent proteasomal ubiquitin-dependent protein catabolic process;GO:0009793//embryo development ending in seed dormancy	NA	gi|502115184|ref|XP_004495144.1|//PREDICTED: F-box/LRR-repeat protein 17 [Cicer arietinum]	C1
Aradu.45I6B	1889	2464.05	1975.43	1.03625	2.3668e-129	Up	GO:0016020//membrane	GO:0046872//metal ion binding;GO:0016491//oxidoreductase activity	NA	K20771//carlactone C-19 oxidase [EC:1.14.-.-]	gi|593269320|ref|XP_007136837.1|//hypothetical protein PHAVU_009G078400g [Phaseolus vulgaris]	C3
Aradu.4635I	1947	204.15	1330.71	-1.98711	1.2032e-112	Down	NA	NA	NA	K08235//xyloglucan:xyloglucosyl transferase [EC:2.4.1.207]	gi|593265580|ref|XP_007134968.1|//hypothetical protein PHAVU_010G091000g [Phaseolus vulgaris];gi|356520469|ref|XP_003528884.1|//PREDICTED: F-box protein PP2-A13-like [Glycine max]	C5
Aradu.46DHP	2384	773.55	4145.85	-1.70471	1.08747e-281	Down	GO:0016021//integral component of membrane;GO:0005886//plasma membrane	GO:0046027//phospholipid:diacylglycerol acyltransferase activity;GO:0008374//O-acyltransferase activity	GO:0006629//lipid metabolic process	K00679//phospholipid:diacylglycerol acyltransferase [EC:2.3.1.158];K02952//small subunit ribosomal protein S13	gi|734404437|gb|KHN32948.1|//CASP-like protein [Glycine soja];gi|920704477|gb|KOM47702.1|//hypothetical protein LR48_Vigan07g140600 [Vigna angularis];gi|734334934|gb|KHN07921.1|//Phospholipid:diacylglycerol acyltransferase 1 [Glycine soja]	C8
Aradu.46JQQ	4705	952.02	730.16	1.10017	2.59237e-56	Up	NA	GO:0097159//organic cyclic compound binding;GO:1901363//heterocyclic compound binding	NA	K08596//sentrin-specific protease 7 [EC:3.4.22.68];K13459//disease resistance protein RPS2	gi|734370843|gb|KHN19459.1|//Putative disease resistance protein [Glycine soja];gi|922341598|ref|XP_013447738.1|//NB-ARC domain disease resistance protein [Medicago truncatula]	C2
Aradu.46T7Q	270	2	29.8	-3.17985	3.36001e-06	Down	NA	GO:0004090//carbonyl reductase (NADPH) activity	GO:0055114//oxidation-reduction process	K15095//(+)-neomenthol dehydrogenase [EC:1.1.1.208]	gi|357514631|ref|XP_003627604.1|//short-chain dehydrogenase/reductase [Medicago truncatula]	C4
Aradu.46TFL	1769	1922.03	12550.6	-1.98967	0	Down	NA	GO:0051082//unfolded protein binding	GO:0006457//protein folding	K09510//DnaJ homolog subfamily B member 4	gi|356526884|ref|XP_003532046.1|//PREDICTED: dnaJ homolog subfamily B member 5-like [Glycine max]	C9
Aradu.4707K	2155	357.66	284.02	1.04998	5.61718e-21	Up	GO:0000783//nuclear telomere cap complex	GO:0003691//double-stranded telomeric DNA binding;GO:0003677//DNA binding	GO:0031627//telomeric loop formation	NA	gi|734336549|gb|KHN08275.1|//hypothetical protein glysoja_017753 [Glycine soja]	C2
Aradu.47D44	3795	2441.53	1941.6	1.04793	1.58723e-130	Up	GO:0005634//nucleus	GO:0046872//metal ion binding;GO:0008168//methyltransferase activity;GO:0008270//zinc ion binding	GO:0009987//cellular process;GO:0035556//intracellular signal transduction;GO:0032259//methylation	K11380//NuA3 HAT complex component NTO1;K11348//bromodomain and PHD finger-containing protein 1;K11422//histone-lysine N-methyltransferase SETD1 [EC:2.1.1.43]	gi|356568903|ref|XP_003552647.1|//PREDICTED: histone-lysine N-methyltransferase ATX2-like [Glycine max];gi|342209882|gb|AEL16988.1|//trithorax-like protein [Phaseolus vulgaris]	C7
Aradu.47ZJ4	1930	1313.14	1041.94	1.05114	1.579e-71	Up	NA	NA	NA	K10352//myosin heavy chain;K02981//small subunit ribosomal protein S2e	gi|920709149|gb|KOM51146.1|//hypothetical protein LR48_Vigan08g197300 [Vigna angularis]	C1
Aradu.48ATB	1458	652.52	2620.66	-1.28845	1.04263e-118	Down	GO:0005737//cytoplasm	GO:0046914//transition metal ion binding	GO:0030001//metal ion transport;GO:0046916//cellular transition metal ion homeostasis	K07213//copper chaperone;K10752//histone-binding protein RBBP4	gi|388504118|gb|AFK40125.1|//unknown [Lotus japonicus];gi|593793382|ref|XP_007159730.1|//hypothetical protein PHAVU_002G262500g [Phaseolus vulgaris]	C5
Aradu.4921N	975	293.4	159.02	1.60105	7.50286e-32	Up	NA	NA	NA	K06688//ubiquitin-conjugating enzyme E2 C [EC:2.3.2.23]	gi|951020334|ref|XP_014512365.1|//PREDICTED: uncharacterized protein LOC106771003 isoform X2 [Vigna radiata var. radiata];gi|502092772|ref|XP_004489772.1|//PREDICTED: uncharacterized protein LOC101503794 [Cicer arietinum]	C2
Aradu.49NPU	663	0	67	-6.3487	1.28847e-14	Down	NA	NA	NA	NA	NA	C5
Aradu.49P7H	1811	614	502	1.00794	2.08725e-32	Up	NA	NA	NA	K10357//myosin V	gi|965604635|dbj|BAT91811.1|//hypothetical protein VIGAN_07044400 [Vigna angularis var. angularis]	C1
Aradu.49UB9	2248	15553.1	12630	1.01773	0	Up	NA	GO:0000287//magnesium ion binding;GO:0030955//potassium ion binding;GO:0004743//pyruvate kinase activity;GO:0016301//kinase activity	GO:0006096//glycolytic process	K00873//pyruvate kinase [EC:2.7.1.40]	gi|734351787|gb|KHN12918.1|//Pyruvate kinase isozyme G, chloroplastic [Glycine soja]	C1
Aradu.49WWP	1693	4228.96	17242.2	-1.31018	0	Down	GO:0016020//membrane	NA	NA	NA	gi|734410095|gb|KHN35460.1|//hypothetical protein glysoja_032215 [Glycine soja]	C4
Aradu.4B33S	2220	159.04	1449.82	-2.47103	1.37667e-159	Down	NA	NA	NA	K11137//telomere length regulation protein	gi|414589613|tpg|DAA40184.1|//TPA: hypothetical protein ZEAMMB73_345624 [Zea mays]	C8
Aradu.4C25F	1916	800.11	375.77	1.80774	2.3819e-98	Up	GO:0043229//intracellular organelle	GO:0008168//methyltransferase activity;GO:0016740//transferase activity	GO:0032259//methylation	K11423//histone-lysine N-methyltransferase SETD2 [EC:2.1.1.43]	gi|596286929|ref|XP_007225695.1|//hypothetical protein PRUPE_ppa004967mg [Prunus persica];gi|920696983|gb|KOM40208.1|//hypothetical protein LR48_Vigan04g040600 [Vigna angularis]	C2
Aradu.4CF0T	1688	2824	1990.54	1.22197	2.84918e-192	Up	GO:0005634//nucleus;GO:0005886//plasma membrane;GO:0005737//cytoplasm	GO:0005524//ATP binding;GO:0004683//calmodulin-dependent protein kinase activity;GO:0005509//calcium ion binding;GO:0009931//calcium-dependent protein serine/threonine kinase activity;GO:0005516//calmodulin binding	GO:0009738//abscisic acid-activated signaling pathway;GO:0018105//peptidyl-serine phosphorylation;GO:0035556//intracellular signal transduction;GO:0046777//protein autophosphorylation	K13412//calcium-dependent protein kinase [EC:2.7.11.1]	gi|356508898|ref|XP_003523190.1|//PREDICTED: calcium-dependent protein kinase SK5-like [Glycine max]	C2
Aradu.4CG4P	488	61.21	0	7.65308	1.67197e-19	Up	NA	NA	NA	NA	gi|764541778|ref|XP_011459157.1|//PREDICTED: uncharacterized protein LOC105349890 [Fragaria vesca subsp. vesca]	C2
Aradu.4CT58	760	25	142	-1.7885	2.59433e-12	Down	GO:0016020//membrane	NA	NA	NA	gi|593422702|ref|XP_007140501.1|//hypothetical protein PHAVU_008G118000g [Phaseolus vulgaris]	C5
Aradu.4D0DY	1561	165	4	6.08371	3.50153e-53	Up	GO:0048046//apoplast;GO:0005829//cytosol;GO:0016021//integral component of membrane;GO:0009507//chloroplast	GO:0032440//2-alkenal reductase [NAD(P)] activity;GO:0003876//AMP deaminase activity;GO:0008964//phosphoenolpyruvate carboxylase activity	GO:0006099//tricarboxylic acid cycle;GO:0032264//IMP salvage;GO:0015977//carbon fixation;GO:0048366//leaf development	K01490//AMP deaminase [EC:3.5.4.6];K01595//phosphoenolpyruvate carboxylase [EC:4.1.1.31]	gi|166714353|gb|ABY87944.1|//phosphoenolpyruvate carboxylase [Arachis hypogaea];gi|1000964361|ref|XP_015575300.1|//PREDICTED: probable AMP deaminase [Ricinus communis]	C7
Aradu.4DV0N	1578	258	160	1.40669	1.06054e-23	Up	GO:0016021//integral component of membrane	GO:0005524//ATP binding;GO:0004672//protein kinase activity;GO:0005488//binding	GO:0006468//protein phosphorylation	K04733//interleukin-1 receptor-associated kinase 4 [EC:2.7.11.1]	gi|922398218|ref|XP_013466271.1|//receptor-like kinase [Medicago truncatula]	C3
Aradu.4E5EC	362	49	22	1.87267	3.17784e-08	Up	NA	NA	NA	NA	NA	C2
Aradu.4E6H2	1579	13767.1	8675.55	1.38358	0	Up	GO:0000015//phosphopyruvate hydratase complex	GO:0000287//magnesium ion binding;GO:0004634//phosphopyruvate hydratase activity	GO:0006096//glycolytic process	K01689//enolase [EC:4.2.1.11]	gi|356559925|ref|XP_003548246.1|//PREDICTED: enolase [Glycine max]	C2
Aradu.4ER97	2025	1046.52	792.84	1.11789	2.9853e-63	Up	NA	NA	GO:0007275//multicellular organism development;GO:0044702//single organism reproductive process	NA	gi|356502772|ref|XP_003520190.1|//PREDICTED: F-box/LRR-repeat protein 17-like [Glycine max]	C2
Aradu.4F3JQ	444	7	93.98	-3.02954	9.90294e-15	Down	NA	NA	NA	NA	gi|502125572|ref|XP_004498978.1|//PREDICTED: phytosulfokines-like [Cicer arietinum]	C4
Aradu.4FA9C	2450	681.54	2246.3	-1.00329	5.22478e-69	Down	GO:0016021//integral component of membrane;GO:0005886//plasma membrane	GO:0015171//amino acid transmembrane transporter activity	GO:0003333//amino acid transmembrane transport	K14209//solute carrier family 36 (proton-coupled amino acid transporter);K07889//Ras-related protein Rab-5C;K15015//solute carrier family 32 (vesicular inhibitory amino acid transporter)	gi|950953376|ref|XP_014496160.1|//PREDICTED: proline transporter 2-like [Vigna radiata var. radiata]	C5
Aradu.4FK3V	980	307.89	1033.34	-1.02944	3.21843e-34	Down	NA	GO:0016301//kinase activity	GO:0016310//phosphorylation	NA	gi|351727248|ref|NP_001238178.1|//uncharacterized protein LOC100306395 [Glycine max]	C8
Aradu.4FV7T	1412	6393.85	32857.1	-1.64406	0	Down	NA	NA	NA	NA	gi|734374811|gb|KHN20730.1|//hypothetical protein glysoja_019047 [Glycine soja]	C5
Aradu.4FW4N	1291	5785	29623	-1.63894	0	Down	NA	NA	NA	NA	gi|734375425|gb|KHN20968.1|//hypothetical protein glysoja_009276 [Glycine soja]	C5
Aradu.4G8YD	1217	514.28	2475.36	-1.54963	1.25145e-147	Down	NA	NA	NA	K13993//HSP20 family protein	gi|194466157|gb|ACF74309.1|//heat shock protein 2 [Arachis hypogaea];gi|743810657|ref|XP_010928954.1|//PREDICTED: 18.1 kDa class I heat shock protein-like [Elaeis guineensis]	C6
Aradu.4GP7H	1769	781.69	468.41	1.45621	4.94916e-71	Up	GO:0000784//nuclear chromosome, telomeric region	GO:0004527//exonuclease activity;GO:0003684//damaged DNA binding;GO:0035312//5'-3' exodeoxyribonuclease activity	GO:0006281//DNA repair;GO:0036297//interstrand cross-link repair;GO:0031848//protection from non-homologous end joining at telomere;GO:0006303//double-strand break repair via nonhomologous end joining	K15341//DNA cross-link repair 1B protein [EC:3.1.-.-]	gi|590690126|ref|XP_007043422.1|//DNA repair metallo-beta-lactamase family protein isoform 3 [Theobroma cacao];gi|593221014|ref|XP_007132604.1|//hypothetical protein PHAVU_011G109000g [Phaseolus vulgaris]	C2
Aradu.4H4PT	1344	284.16	133.74	1.80466	3.25373e-36	Up	NA	GO:0019784//NEDD8-specific protease activity	GO:0006508//proteolysis	K08597//sentrin-specific protease 8 [EC:3.4.22.68]	gi|358248786|ref|NP_001239684.1|//uncharacterized protein LOC100800268 [Glycine max]	C2
Aradu.4H615	1446	4471.02	1900.65	1.9515	0	Up	NA	GO:0016491//oxidoreductase activity	GO:0055114//oxidation-reduction process	K00010//myo-inositol 2-dehydrogenase / D-chiro-inositol 1-dehydrogenase [EC:1.1.1.18 1.1.1.369]	gi|356529384|ref|XP_003533274.1|//PREDICTED: uncharacterized oxidoreductase At4g09670-like [Glycine max]	C2
Aradu.4I166	4669	9776.71	7413.69	1.11654	0	Up	GO:0005663//DNA replication factor C complex;GO:0009360//DNA polymerase III complex	GO:0003887//DNA-directed DNA polymerase activity;GO:0005524//ATP binding;GO:0003689//DNA clamp loader activity	GO:0071897//DNA biosynthetic process;GO:0006261//DNA-dependent DNA replication	K10755//replication factor C subunit 2/4;K10756//replication factor C subunit 3/5	gi|571468101|ref|XP_003528725.2|//PREDICTED: protein STICHEL-like [Glycine max]	C2
Aradu.4I7WA	1370	7305.48	5055.17	1.24861	0	Up	GO:0048046//apoplast;GO:0005618//cell wall;GO:0016021//integral component of membrane	GO:0004553//hydrolase activity, hydrolyzing O-glycosyl compounds;GO:0016762//xyloglucan:xyloglucosyl transferase activity	GO:0010411//xyloglucan metabolic process;GO:0042546//cell wall biogenesis;GO:0071555//cell wall organization	K08235//xyloglucan:xyloglucosyl transferase [EC:2.4.1.207]	gi|351726490|ref|NP_001238152.1|//xyloglucan endotransglucosylase/hydrolase 2 precursor [Glycine max];gi|922337255|ref|XP_013446617.1|//xyloglucan endotransglucosylase/hydrolase family protein [Medicago truncatula]	C2
Aradu.4IR6I	4958	4882	3918.28	1.03464	1.27109e-253	Up	GO:0005634//nucleus	GO:0003729//mRNA binding	GO:0006379//mRNA cleavage;GO:0006378//mRNA polyadenylation	K14401//cleavage and polyadenylation specificity factor subunit 1	gi|734392918|gb|KHN27846.1|//Cleavage and polyadenylation specificity factor subunit 1 [Glycine soja];gi|356559917|ref|XP_003548242.1|//PREDICTED: cleavage and polyadenylation specificity factor subunit 1-like isoform X1 [Glycine max]	C2
[truncated: 5,234 more rows]

## Sheet: Table S5
Table S5. Detected DEGs betweeen wild and cultivated peanuts at R8 stage
[truncated: 3,185 more rows]

## Sheet: Table S6
Table S6. The List of genes coexpressed with lipid-related DEGs
[truncated: 33,109 more rows]

## Sheet: Table S7
Table S7. Information of bisulphite sequencing
[truncated: 13 more rows]

## Sheet: Table S8
Table S8. The number of DMRs in CG, CHG, and CHH contexts
[truncated: 3 more rows]

## Sheet: Table S9
Table S9. The number of DMRs overlapping with DEGs between 245 and Z16
[truncated: 6 more rows]

[truncated: 1 more sheets: Table S10]
